# Supplementary material for: RskA Is a Dual Function Activator-Inhibitor That Controls SigK Activity Across Distinct Bacterial Genera
Source: Front Microbiol. 2020 Sep 9;11:558166. doi: 10.3389/fmicb.2020.558166 (PMC7509140; doi:10.3389/fmicb.2020.558166)
Supplement: TABLE S1 — Table presenting the in-silico analyses of SigK homologues using RefSeq database. [file Table_1.XLSX]

## Sheet: all results
Accession	Organism	SigK locus	RskA locus	Pos 133	Pos183	ECF	C SigK	C RskA RskA	CXXC SigK	CXXC RskA	Length SigK	Length RskA	Annotation RskA	COG	EggNOG
GCF_001729245.1_ASM172924v1	Leptospira_tipperaryensis	A0128_RS13160	ALT--A0128_RS13150	A	Q	ECF70	1	1	0	0	199	183	hypothetical protein	COG3806	Anti-sigma factor
GCF_001647635.1_ASM164763v1	Leifsonia_xyli	A0130_RS06650	A0130_RS06645	A	E	ECF19	0	0	0	0	186	253	anti-sigma factor	COG5343	Anti-sigma-K factor rskA
GCF_001648155.1_ASM164815v1	Chryseobacterium_glaciei	A0O34_RS05715	ALT--A0O34_RS05710	V	L	ECF18	0	1	0	0	182	272	anti-sigma factor	COG5343	Anti-sigma-K factor rskA
GCF_001597285.1_ASM159728v1	Pseudomonas_alcaligenes	A0T30_RS02965	ALT--A0T30_RS02970	C	C	ECF33	3	0	0	0	192	207	hypothetical protein	NA	NA
GCF_001611675.1_ASM161167v1	Pontibacter_akesuensis	A0W33_RS03710	None	L	V	ECF01	6	0	0	0	186	0	None	NA	NA
GCF_000300995.1_ASM30099v1	Alcanivorax_hongdengensis_A-11-3	A11A3_RS02745	ALT--A11A3_RS02740	C	C	ECF18	5	0	0	0	185	229	anti-sigma-K factor RskA	COG5343	Anti-sigma-K factor rskA
GCF_001593385.1_ASM159338v1	Chryseobacterium_cucumeris	A1704_RS00420	ALT--A1704_RS00425	V	L	ECF18	0	1	0	0	158	273	anti-sigma factor	COG5343	Anti-sigma-K factor rskA
GCF_000280925.3_ASM28092v3	Myxococcus_hansupus	A176_RS15660	ALT--A176_RS15655	A	L	ECF34	2	8	0	0	199	318	protocatechuate 3,4-dioxygenase	COG3485	Dioxygenase
GCF_000295095.1_ASM29509v1	Actinomyces_timonensis_DSM_23838	A1QA_RS0111050	ALT--A1QA_RS14540	A	H	ECF19	0	0	0	0	191	287	anti-sigma factor	COG5343	Anti-sigma-K factor rskA
GCF_000153145.1_ASM15314v1	marine_actinobacterium_PHSC20C1	A20C1_RS06715	A20C1_RS06710	A	E	ECF19	0	0	0	0	175	265	anti-sigma factor	COG5343	Anti-sigma-K factor rskA
GCF_001598055.1_ASM159805v1	Cupriavidus_nantongensis	A2G96_RS18340	ALT--A2G96_RS18345	C	C	ECF18	3	1	0	0	199	250	hypothetical protein	COG5343	Anti-sigma-K factor rskA
GCF_001596815.1_ASM159681v1	Pseudoalteromonas_spiralis	A2I96_RS03630	ALT--A2I96_RS03635	L	-	ECF01	2	2	0	0	183	159	hypothetical protein	NA	NA
GCF_001606005.1_ASM160600v1	Brevibacterium_linens	A2T55_RS00105	A2T55_RS00110	A	E	ECF19	4	0	0	0	191	282	anti-sigma factor	COG5343	Anti-sigma-K factor rskA
GCF_000295935.2_IndiAl02	Indibacter_alkaliphilus_LW1	A33Q_RS18830	ALT--A33Q_RS18825	L	-	ECF35	0	0	0	0	200	80	hypothetical protein	NA	NA
GCF_000294775.2_ASM29477v2	Bacillus_oceanisediminis_2691	A361_RS16885	A361_RS16890	A	N	ECF01	0	4	0	1	194	249	anti-sigma factor	COG5343	Anti-sigma-K factor rskA
GCF_000269865.1_ASM26986v1	Fictibacillus_macauensis_ZFHKF-1	A374_RS16025	A374_RS16020	A	V	ECF01	2	3	0	1	186	242	anti-sigma factor	COG5662	Anti-sigma-K factor rskA
GCF_001597735.1_ASM159773v1	Neptuniibacter_pectenicola	A3773_RS11245	ALT--A3773_RS11250	A	M	ECF11	2	8	0	1	203	228	transcriptional regulator	COG3806	ChrR Cupin-like domain
GCF_000379465.1_ASM37946v1	Sciscionella_marina_DSM_45152	A37U_RS0129270	A37U_RS0129275	C	C	ECF19	2	2	0	1	197	234	hypothetical protein	COG5343	Anti-sigma-K factor rskA
GCF_000379485.1_ASM37948v1	Wenxinia_marina_DSM_24838	A37W_RS0120165	ALT--A37W_RS22555	C	C	ECF18	4	0	0	0	182	227	hypothetical protein	COG5343	Protein conserved in bacteria
GCF_003263925.1_ASM326392v1	Streptomyces_badius	A3800_RS28515	A3800_RS28510	C	C	ECF19	2	3	0	1	194	250	anti-sigma factor	COG5343	Anti-sigma-K factor rskA
GCF_001909055.1_ASM190905v1	Paenibacillus_helianthi	A3844_RS09305	A3844_RS09300	V	H	ECF01	0	4	0	1	193	281	hypothetical protein	COG5343	Anti-sigma-K factor rskA
GCF_002077945.1_ASM207794v1	Niastella_vici	A3860_RS11325	A3860_RS11320	V	L	ECF34	0	1	0	0	181	281	anti-sigma factor	COG5343	Anti-sigma-K factor rskA
GCF_000472705.1_ASM47270v1	Mesorhizobium_erdmanii_USDA_3471	A3AU_RS0111185	A3AU_RS0111180	C	C	ECF18	3	0	0	0	179	244	anti-sigma factor	COG5343	Anti-sigma K factor RskA
GCF_000379605.1_ASM37960v1	Rhizobium_giardinii_bv._giardinii_H152	A3AY_RS0101775	A3AY_RS0101780	C	C	ECF18	3	0	0	0	179	239	hypothetical protein	COG5343	protein conserved in bacteria
GCF_000427985.1_ASM42798v1	Rhizobium_sullae_WSM1592	A3C1_RS0119510	ALT--A3C1_RS0119505	C	C	ECF18	3	0	0	0	179	239	anti-sigma factor, RskA family protein	COG5343	Anti-sigma-K factor rskA
GCF_000384295.1_ASM38429v1	Amycolatopsis_balhimycina_FH_1894	A3CE_RS0114135	A3CE_RS0114130	C	C	ECF19	2	2	0	1	198	232	anti-sigma factor	COG5343	Anti-sigma-K factor rskA
GCF_000379625.1_ASM37962v1	Actinomycetospora_chiangmaiensis_DSM_45062	A3CO_RS0100085	ALT--A3CO_RS35125	A	M	ECF34	1	2	0	1	216	262	hypothetical protein	COG5343	Anti-sigma-K factor rskA
GCF_000379645.1_ASM37964v1	Actinoplanes_globisporus_DSM_43857	A3CQ_RS0112755	A3CQ_RS0112750	C	C	ECF19	3	2	0	1	202	251	anti-sigma factor	COG5343	Anti-sigma-K factor rskA
GCF_000379685.1_ASM37968v1	Catelliglobosispora_koreensis_DSM_44566	A3E1_RS0101660	A3E1_RS0101665	C	C	ECF19	2	2	0	1	195	243	anti-sigma factor	COG5343	Anti-sigma-K factor rskA
GCF_000379705.1_ASM37970v1	Corynebacterium_caspium_DSM_44850	A3E5_RS0105335	ALT--A3E5_RS0105330	A	A	ECF19	0	0	0	0	184	241	hypothetical protein	COG5343	Anti-sigma-K factor rskA
GCF_000379725.1_ASM37972v1	Cytophaga_aurantiaca_DSM_3654	A3EE_RS0111225	A3EE_RS0111230	M	L	ECF01	1	0	0	0	180	272	anti-sigma factor	COG5343	PFAM Anti-sigma-K factor RskA
GCF_000383875.1_ASM38387v1	Caldibacillus_debilis_DSM_16016	A3EQ_RS0118495	ALT--A3EQ_RS0118490	A	-	ECF70	0	2	0	1	194	237	hypothetical protein	COG5343	regulation of RNA biosynthetic process
GCF_000372465.1_ASM37246v1	Kribbella_catacumbae_DSM_19601	A3ES_RS0102560	ALT--A3ES_RS0102565	C	C	ECF19	2	2	0	1	175	247	anti-sigma factor	COG5343	Anti-sigma-K factor rskA
GCF_000379805.1_ASM37980v1	Lewinella_cohaerens_DSM_23179	A3EU_RS0114420	A3EU_RS0114415	V	Q	ECF18	0	1	0	0	205	268	anti-sigma factor	COG5343	Anti-sigma-K factor rskA
GCF_000379825.1_ASM37982v1	Longispora_albida_DSM_44784	A3G1_RS0116425	A3G1_RS0116420	C	C	ECF19	3	2	0	1	192	231	anti-sigma factor	COG5343	Anti-sigma-K factor rskA
GCF_000379885.1_ASM37988v1	Nonomuraea_coxensis_DSM_45129	A3G7_RS0105495	ALT--A3G7_RS44130	A	A	ECF19	0	3	0	0	186	296	maleylpyruvate isomerase family mycothiol-dependent enzyme	NA	Mycothiol maleylpyruvate isomerase N-terminal domain
GCF_000371925.1_ASM37192v1	Thiolinea_disciformis_DSM_14473	A3IE_RS0112100	ALT--A3IE_RS0112105	C	C	ECF18	4	1	0	0	180	236	hypothetical protein	COG5343	Anti-sigma-K factor rskA
GCF_000380165.1_ASM38016v1	Streptomyces_vitaminophilus_DSM_41686	A3IG_RS0100900	ALT--A3IG_RS0100905	A	V	ECF34	0	5	0	1	200	268	hypothetical protein	NA	NA
GCF_001650345.1_ASM165034v1	Photobacterium_jeanii	A3K86_RS04575	ALT--A3K86_RS04580	Y	Q	ECF11	1	5	0	1	189	227	transcriptional regulator	COG3806	ChrR Cupin-like domain
GCF_001645385.1_ASM164538v1	Rhodococcus_kyotonensis	A3K89_RS09430	A3K89_RS09425	C	C	ECF19	3	0	0	0	249	252	anti-sigma factor	COG5343	Anti-sigma-K factor rskA
GCF_001620305.1_ASM162030v1	Rhodococcus_fascians_D188	A3L23_RS22015	A3L23_RS22010	C	C	ECF19	4	0	0	0	251	252	anti-sigma factor	COG5343	Anti-sigma-K factor rskA
GCF_001618955.1_ASM161895v1	Tardiphaga_robiniae	A4A58_RS24585	A4A58_RS24580	C	C	ECF18	2	0	0	0	182	296	anti-sigma factor	COG5343	Anti-sigma-K factor rskA
GCF_001611795.1_ASM161179v1	Streptomyces_qaidamensis	A4E84_RS08640	A4E84_RS08635	C	C	ECF19	2	2	0	1	180	272	anti-sigma factor	COG5343	An anti-sigma factor for extracytoplasmic function (ECF) sigma factor SigK. ECF sigma factors are held in an inactive form by an anti-sigma factor until released by regulated intramembrane proteolysis (RIP). RIP occurs when an extracytoplasmic signal triggers a concerted proteolytic cascade to transmit information and elicit cellular responses. The membrane-spanning regulatory substrate protein i…
GCF_001602525.1_ASM160252v1	Flavobacterium_chilense	A4F88_RS01070	A4F88_RS01065	F	Y	ECF01	2	0	0	0	176	262	anti-sigma factor	COG5343	Anti-sigma-K factor RskA
GCF_001750785.1_ASM175078v1	Streptomyces_rubrolavendulae	A4G23_RS12165	A4G23_RS12170	C	C	ECF19	2	3	0	1	195	245	anti-sigma factor	COG5343	An anti-sigma factor for extracytoplasmic function (ECF) sigma factor SigK. ECF sigma factors are held in an inactive form by an anti-sigma factor until released by regulated intramembrane proteolysis (RIP). RIP occurs when an extracytoplasmic signal triggers a concerted proteolytic cascade to transmit information and elicit cellular responses. The membrane-spanning regulatory substrate protein i…
GCF_002078015.1_ASM207801v1	Niastella_populi	A4R26_RS18045	A4R26_RS18050	M	L	ECF34	0	1	0	0	181	265	anti-sigma factor	COG5343	Anti-sigma-K factor rskA
GCF_001618845.1_ASM161884v1	Mesorhizobium_ciceri_biovar_biserrulae	A4R29_RS00405	A4R29_RS00400	C	C	ECF18	3	0	0	0	179	242	anti-sigma factor	COG5343	Anti-sigma K factor RskA
GCF_003268475.1_ASM326847v1	Thermogemmatispora_tikiterensis	A4R35_RS09120	A4R35_RS09115	A	I	ECF34	0	5	0	1	219	371	anti-sigma factor	COG5343	Anti-sigma-K factor rskA
GCF_003312875.1_ASM331287v1	Amycolatopsis_albispora	A4R43_RS16675	A4R43_RS16670	C	C	ECF19	2	2	0	1	197	253	hypothetical protein	COG5343	Anti-sigma-K factor rskA
GCF_001688625.2_ASM168862v2	Flavonifractor_plautii	A4U99_RS12175	ALT--A4U99_RS12170	A	K	ECF34	0	3	0	0	193	499	cell wall protein	COG3212	Peptidase propeptide and YPEB domain
GCF_002116905.1_ASM211690v1	Rhizobacter_gummiphilus	A4W93_RS19940	A4W93_RS19935	C	C	ECF18	4	0	0	0	183	241	hypothetical protein	COG5343	Anti-sigma-K factor rskA
GCF_001686735.1_ASM168673v1	Mycobacterium_malmoense	A5676_RS01035	A5676_RS01030	C	C	ECF19	4	0	0	0	187	232	anti-sigma factor	COG5343	An anti-sigma factor for extracytoplasmic function (ECF) sigma factor SigK. ECF sigma factors are held in an inactive form by an anti-sigma factor until released by regulated intramembrane proteolysis (RIP). RIP occurs when an extracytoplasmic signal triggers a concerted proteolytic cascade to transmit information and elicit cellular responses. The membrane-spanning regulatory substrate protein i…
GCF_003096075.1_ASM309607v1	Dietzia_lutea	A6035_RS15510	A6035_RS15515	C	C	ECF19	2	0	0	0	193	288	anti-sigma factor	COG5343	An anti-sigma factor for extracytoplasmic function (ECF) sigma factor SigK. ECF sigma factors are held in an inactive form by an anti-sigma factor until released by regulated intramembrane proteolysis (RIP). RIP occurs when an extracytoplasmic signal triggers a concerted proteolytic cascade to transmit information and elicit cellular responses. The membrane-spanning regulatory substrate protein i…
GCF_003096095.1_ASM309609v1	Dietzia_psychralcaliphila	A6048_RS16260	A6048_RS16265	C	C	ECF19	2	0	0	0	193	287	anti-sigma factor	COG5343	An anti-sigma factor for extracytoplasmic function (ECF) sigma factor SigK. ECF sigma factors are held in an inactive form by an anti-sigma factor until released by regulated intramembrane proteolysis (RIP). RIP occurs when an extracytoplasmic signal triggers a concerted proteolytic cascade to transmit information and elicit cellular responses. The membrane-spanning regulatory substrate protein i…
GCF_001636695.1_ASM163669v1	Pedobacter_panaciterrae	A6052_RS16920	A6052_RS16925	M	H	ECF01	0	1	0	0	183	292	anti-sigma factor	COG5343	Anti-sigma-K factor rskA
GCF_001641005.1_ASM164100v1	Rathayibacter_tritici	A6122_RS03655	A6122_RS03660	A	E	ECF19	1	0	0	0	186	284	anti-sigma factor	COG5343	Anti-sigma-K factor rskA
GCF_001720135.1_MpPK2_01	Methylobrevis_pamukkalensis	A6302_RS07560	ALT--A6302_RS07565	C	C	ECF18	3	0	0	0	182	0	RNA polymerase subunit sigma-70	NA	NA
GCF_900078705.1_H050680373	Bordetella_ansorpii	A6745_RS12240	A6745_RS12245	C	C	ECF18	6	0	0	0	181	226	hypothetical protein	COG5343	Anti-sigma-K factor rskA
GCF_001717765.1_ASM171776v1	Marinobacter_adhaerens	A6779_RS13335	A6779_RS13330	C	C	ECF18	2	0	0	0	198	243	hypothetical protein	COG5343	Anti-sigma-K factor rskA
GCF_001650695.1_ASM165069v1	Chloroflexus_islandicus	A6A03_RS15835	A6A03_RS15840	A	V	ECF34	0	0	0	0	196	261	anti-sigma factor	COG5343	Anti-sigma-K factor rskA
GCF_001650715.1_ASM165071v1	Magnetospirillum_marisnigri	A6A04_RS07310	ALT--A6A04_RS07315	A	E	ECF11	1	4	0	1	205	215	hypothetical protein	COG3806	ChrR Cupin-like domain
GCF_001639105.2_ASM163910v2	Azospirillum_humicireducens	A6A40_RS27275	ALT--A6A40_RS27280	A	A	ECF11	1	6	0	1	219	246	cupin domain-containing protein	COG3806	ChrR Cupin-like domain
GCF_001686985.1_ASM168698v1	Mesorhizobium_amorphae_CCNWGS0123	A6B35_RS04700	A6B35_RS04705	C	C	ECF18	3	0	0	0	179	239	Anti-sigma K factor RskA	COG5343	Anti-sigma K factor RskA
GCF_001687545.1_ASM168754v1	Altererythrobacter_namhicola	A6F65_RS11660	ALT--A6F65_RS11665	C	C	ECF18	3	0	0	0	190	236	hypothetical protein	COG5343	Anti-sigma-K factor rskA
GCF_001663155.1_ASM166315v1	Altererythrobacter_ishigakiensis	A6F69_RS11570	ALT--A6F69_RS11575	C	C	ECF18	3	0	0	0	189	245	hypothetical protein	COG5343	Anti-sigma-K factor rskA
GCF_001633165.1_ASM163316v1	Rhodovulum_sulfidophilum_DSM_1374	A6W98_RS02275	ALT--A6W98_RS02270	A	E	ECF11	2	4	0	1	217	221	transcriptional regulator	COG3806	anti-sigma factor
GCF_001708485.1_ASM170848v1	Pseudomonas_lurida	A7318_RS10900	A7318_RS10905	C	C	ECF18	5	0	0	0	171	222	RNA polymerase subunit sigma-70	COG5343	RNA polymerase subunit sigma-70
GCF_001661495.1_ASM166149v1	Pseudoalteromonas_prydzensis	A7968_RS04215	ALT--A7968_RS04220	C	C	ECF18	2	0	0	0	179	229	hypothetical protein	COG5343	Anti-sigma-K factor rskA
GCF_001931535.1_ASM193153v1	Minicystis_rosea	A7982_RS39910	ALT--A7982_RS39905	A	A	ECF70	0	8	0	0	211	883	NADH-quinone oxidoreductase subunit L	COG1009	NADH-Ubiquinone oxidoreductase (complex I) chain 5 L domain protein
GCF_003007735.2_ASM300773v2	Methylarcula_marina	A7A09_RS07135	ALT--A7A09_RS07140	C	C	ECF18	3	0	0	0	175	120	hypothetical protein	COG5343	Anti-sigma-K factor rskA
GCF_002869765.1_ASM286976v1	Deinococcus_planocerae	A7B18_RS12720	A7B18_RS12725	A	H	ECF34	1	0	0	0	197	223	anti-sigma factor	COG5343	Anti-sigma-K factor rskA
GCF_002869745.1_ASM286974v1	Kandeliimicrobium_roseum	A7B20_RS09150	A7B20_RS09155	C	C	ECF18	3	0	0	0	180	235	hypothetical protein	COG5343	Protein conserved in bacteria
GCF_001660815.1_Xnasturtii_v1.0	Xanthomonas_nasturtii	A7D16_RS07800	ALT--A7D16_RS07795	C	C	ECF18	3	1	0	0	187	278	hypothetical protein	COG5343	protein conserved in bacteria
GCF_001642575.1_Xfloridensis_v1.0	Xanthomonas_floridensis	A7D17_RS11320	ALT--A7D17_RS11315	C	C	ECF18	3	1	0	0	187	274	hypothetical protein	COG5343	protein conserved in bacteria
GCF_001975025.1_ASM197502v1	Streptomyces_alfalfae	A7J05_RS02800	A7J05_RS02805	C	C	ECF19	2	3	0	1	194	250	anti-sigma factor	COG5343	An anti-sigma factor for extracytoplasmic function (ECF) sigma factor SigK. ECF sigma factors are held in an inactive form by an anti-sigma factor until released by regulated intramembrane proteolysis (RIP). RIP occurs when an extracytoplasmic signal triggers a concerted proteolytic cascade to transmit information and elicit cellular responses. The membrane-spanning regulatory substrate protein i…
GCF_001647715.1_ASM164771v1	Pseudomonas_antarctica	A7J50_RS12980	ALT--A7J50_RS12975	C	C	ECF18	5	0	0	0	186	224	RNA polymerase subunit sigma-70	COG5343	Anti-sigma-K factor rskA
GCF_001675045.1_ASM167504v1	Paenibacillus_oryzae	A7K91_RS10395	ALT--A7K91_RS10390	E	-	ECF11	0	1	0	0	181	253	hypothetical protein	NA	NA
GCF_001641335.1_ASM164133v1	Bradyrhizobium_stylosanthis	A7X65_RS31180	ALT--A7X65_RS31175	C	C	ECF18	2	0	0	0	181	365	hypothetical protein	COG5343	Anti-sigma-K factor rskA
GCF_001662055.1_ASM166205v1	Rhizobium_bangladeshense	A7X80_RS14965	A7X80_RS14970	C	C	ECF18	3	1	0	0	179	239	anti-sigma factor	COG5343	Anti-sigma-K factor rskA
GCF_003285205.1_ASM328520v1	Marinomonas_primoryensis	A8139_RS19285	A8139_RS19280	C	C	ECF18	2	1	0	0	189	253	hypothetical protein	COG5343	Anti-sigma-K factor rskA
GCF_001650195.1_ASM165019v1	Phormidesmis_priestleyi_BC1401	A8707_RS07545	A8707_RS07540	A	A	ECF34	0	4	0	0	191	257	anti-sigma factor	COG5343	PFAM Anti-sigma-K factor rskA
GCF_001700435.1_ASM170043v1	Paenibacillus_pectinilyticus	A8709_RS21750	A8709_RS21755	A	R	ECF01	0	3	0	1	193	291	hypothetical protein	COG5343	Anti-sigma-K factor rskA
GCF_002846475.1_ASM284647v1	Saccharopolyspora_spinosa	A8926_RS10865	A8926_RS10860	C	C	ECF19	2	2	0	1	196	250	hypothetical protein	COG5343	Anti-sigma-K factor rskA
GCF_004363235.1_ASM436323v1	Dongia_mobilis	A8950_RS14205	ALT--A8950_RS14210	L	M	ECF33	0	2	0	0	191	234	hypothetical protein	COG5662	AntiSigma factor
GCF_003208675.1_ASM320867v1	Georgenia_satyanarayanai	A8987_RS14970	A8987_RS14975	C	C	ECF19	2	0	0	0	199	246	anti-sigma factor	COG5343	Anti-sigma-K factor rskA
GCF_001652485.1_ASM165248v1	Ochrobactrum_pseudogrignonense	A8A54_RS20800	ALT--A8A54_RS20795	C	C	ECF18	3	0	0	0	180	238	hypothetical protein	COG5343	Anti-sigma-K factor rskA
GCF_001660705.2_ASM166070v2	Labilibacter_aurantiacus	A8B35_RS10435	ALT--A8B35_RS10440	L	L	ECF10	0	5	0	0	195	386	FecR family protein	COG3712	PFAM FecR protein
GCF_001747085.1_ASM174708v1	Algibacter_aquaticus	A8C32_RS04515	ALT--A8C32_RS04520	H	I	ECF19	0	1	0	0	176	262	anti-sigma factor	COG5343	Anti-sigma-K factor rskA
GCF_001646675.1_ASM164667v1	Rhodococcus_corynebacterioides	A8F99_RS15650	A8F99_RS15655	C	C	ECF19	3	0	0	0	215	259	anti-sigma factor	COG5343	Anti-sigma-K factor rskA
GCF_001646725.1_rkr83	Rhodococcus_kroppenstedtii	A8G03_RS04805	A8G03_RS04800	C	C	ECF19	3	0	0	0	220	262	anti-sigma factor	COG5343	Anti-sigma-K factor rskA
GCF_001646865.1_rk21	Rhodococcus_kunmingensis	A8G08_RS12325	ALT--A8G08_RS12320	C	C	ECF19	2	0	0	0	206	238	anti-sigma factor	COG5343	Anti-sigma-K factor rskA
GCF_001646785.1_ASM164678v1	Rhodococcus_phenolicus	A8G15_RS21260	A8G15_RS21255	C	C	ECF19	2	0	0	0	189	250	anti-sigma factor	COG5343	Anti-sigma-K factor rskA
GCF_001646655.1_ASM164665v1	Rhodococcus_gordoniae	A8G18_RS12990	A8G18_RS12995	C	C	ECF19	2	0	0	0	191	268	anti-sigma factor	COG5343	Anti-sigma-K factor rskA
GCF_001652465.1_ASM165246v1	Microbacterium_chocolatum	A8L33_RS13700	A8L33_RS13695	A	E	ECF19	0	0	0	0	195	279	anti-sigma factor	COG5343	Anti-sigma-K factor rskA
GCF_001707825.1_ASM170782v1	Enterovibrio_pacificus	A8L45_RS04965	ALT--A8L45_RS04960	Y	H	ECF11	1	0	0	0	211	0	transcriptional regulator	NA	NA
GCF_001647285.1_ASM164728v1	Rufibacter_roseus	A8O23_RS08685	ALT--A8O23_RS08690	L	-	ECF35	1	1	0	0	199	76	hypothetical protein	NA	NA
GCF_002896965.1_ASM289696v1	Novosphingobium_guangzhouense	A8V01_RS25615	A8V01_RS25620	C	C	ECF18	4	1	0	0	191	228	hypothetical protein	COG5343	Anti-sigma-K factor rskA
GCF_002021755.1_ASM202175v1	Vibrio_owensii	A9237_RS07770	ALT--A9237_RS07775	C	C	ECF18	3	1	0	0	173	253	hypothetical protein	COG5343	regulation of RNA biosynthetic process
GCF_001678675.1_ASM167867v1	Gelidibacter_algens	A9996_RS09120	A9996_RS09115	F	I	ECF01	2	0	0	0	176	271	anti-sigma factor	COG5343	Anti-sigma-K factor RskA
GCF_001889165.1_ASM188916v1	Bacillus_weihaiensis	A9C19_RS16260	A9C19_RS16255	A	M	ECF01	1	3	0	1	187	243	hypothetical protein	COG5662	Anti-sigma-K factor rskA
GCF_001663175.1_ASM166317v1	Porphyrobacter_neustonensis	A9D12_RS01850	ALT--A9D12_RS01855	C	C	ECF18	2	0	0	0	195	261	hypothetical protein	COG5343	Anti-sigma-K factor rskA
GCF_001661965.1_ASM166196v1	Croceicoccus_mobilis	A9D13_RS17640	ALT--A9D13_RS17645	C	C	ECF18	4	0	0	0	199	248	hypothetical protein	COG5343	Anti-sigma-K factor rskA
GCF_001661675.2_ASM166167v2	Croceicoccus_marinus	A9D14_RS15595	ALT--A9D14_RS15590	C	C	ECF18	5	0	0	0	193	254	hypothetical protein	COG5343	Anti-sigma-K factor rskA
GCF_001653075.1_Psphaerica_assembly01	Planomonospora_sphaerica	A9J22_RS04960	ALT--A9J22_RS04955	A	I	ECF34	1	4	0	0	191	321	DUF523 and DUF1722 domain-containing protein	COG3272	Protein of unknown function (DUF1722)
GCF_001720585.1_ASM172058v1	Rhodobacter_johrii	A9O63_RS04065	ALT--A9O63_RS04060	A	H	ECF11	1	4	0	1	181	213	transcriptional regulator	COG3806	anti-sigma factor
GCF_001662305.1_ASM166230v1	Halomonas_caseinilytica	A9O65_RS12235	ALT--A9O65_RS12230	C	C	ECF18	4	0	0	0	200	248	hypothetical protein	COG5343	protein conserved in bacteria
GCF_001662775.1_ASM166277v1	Microbacterium_arborescens	A9Z40_RS00945	A9Z40_RS00940	A	A	ECF19	1	0	0	0	195	282	anti-sigma factor	COG5343	Anti-sigma-K factor rskA
GCF_001605015.1_ASM160501v1	Aminobacter_aminovorans	AA2016_RS11945	AA2016_RS11940	C	C	ECF18	3	0	0	0	183	240	hypothetical protein	COG5343	regulation of RNA biosynthetic process
GCF_001027285.1_ASM102728v1	Archangium_gephyra	AA314_RS06095	ALT--AA314_RS06100	A	L	ECF70	0	6	0	1	172	216	hypothetical protein	COG3806	ChrR Cupin-like domain
GCF_001186335.1_ASM118633v1	Pseudomonas_trivialis	AA957_RS01640	ALT--AA957_RS01645	C	C	ECF18	5	0	0	0	173	222	RNA polymerase subunit sigma-70	COG5343	RNA polymerase subunit sigma-70
GCF_000024285.1_ASM2428v1	Alicyclobacillus_acidocaldarius_subsp._acidocaldarius_DSM_446	AACI_RS01160	AACI_RS01165	A	E	ECF01	0	4	0	2	191	277	anti-sigma factor	COG5343	Anti-sigma-K factor rskA
GCF_007991635.1_ASM799163v1	Adhaeribacter_aerolatus	AAE02nite_RS25120	ALT--AAE02nite_RS25125	L	L	ECF01	1	0	0	0	185	144	hypothetical protein	NA	NA
GCF_000197735.1_ASM19773v1	Glutamicibacter_arilaitensis_Re117	AARI_RS05735	AARI_RS05730	A	L	ECF19	0	0	0	0	193	273	anti-sigma factor	COG5343	Anti-sigma-K factor rskA
GCF_000982715.1_ASM98271v1	Rhodococcus_aetherivorans	AAT18_RS00510	AAT18_RS00505	C	C	ECF19	2	0	0	0	191	250	anti-sigma factor	COG5343	Anti-sigma-K factor rskA
GCF_001005295.1_ASM100529v1	Streptomyces_yangpuensis	AAT21_RS30155	AAT21_RS30160	C	C	ECF19	2	2	0	1	238	250	anti-sigma factor	COG5343	An anti-sigma factor for extracytoplasmic function (ECF) sigma factor SigK. ECF sigma factors are held in an inactive form by an anti-sigma factor until released by regulated intramembrane proteolysis (RIP). RIP occurs when an extracytoplasmic signal triggers a concerted proteolytic cascade to transmit information and elicit cellular responses. The membrane-spanning regulatory substrate protein i…
GCF_000014925.1_ASM1492v1	Paenarthrobacter_aurescens_TC1	AAUR_RS13560	AAUR_RS13565	C	C	ECF19	4	0	0	0	238	277	anti-sigma factor	COG5343	An anti-sigma factor for extracytoplasmic function (ECF) sigma factor SigK. ECF sigma factors are held in an inactive form by an anti-sigma factor until released by regulated intramembrane proteolysis (RIP). RIP occurs when an extracytoplasmic signal triggers a concerted proteolytic cascade to transmit information and elicit cellular responses. The membrane-spanning regulatory substrate protein i…
GCF_001642675.1_ASM164267v1	Bradyrhizobium_diazoefficiens_USDA_110	AAV28_RS07400	ALT--AAV28_RS07405	C	C	ECF18	2	0	0	0	181	363	hypothetical protein	COG5343	Anti-sigma-K factor rskA
GCF_001685435.2_ASM168543v3	Salimicrobium_jeotgali	AAV35_RS08280	AAV35_RS08275	S	E	ECF01	0	3	0	1	186	254	anti-sigma factor	COG5662	Anti-sigma-K factor rskA
GCF_001005085.2_ASM100508v2	Streptomyces_humi	AAW13_RS17450	AAW13_RS17455	C	C	ECF19	2	2	0	1	180	267	anti-sigma factor	COG5343	An anti-sigma factor for extracytoplasmic function (ECF) sigma factor SigK. ECF sigma factors are held in an inactive form by an anti-sigma factor until released by regulated intramembrane proteolysis (RIP). RIP occurs when an extracytoplasmic signal triggers a concerted proteolytic cascade to transmit information and elicit cellular responses. The membrane-spanning regulatory substrate protein i…
GCF_001017435.1_ASM101743v1	[Polyangium]_brachysporum	AAW51_RS17785	ALT--AAW51_RS17780	C	C	ECF18	2	0	0	0	207	228	hypothetical protein	COG5343	Anti-sigma-K factor rskA
GCF_001413955.1_ASM141395v1	Flagellimonas_eckloniae	AAY42_RS07265	ALT--AAY42_RS07270	N	I	ECF01	0	1	0	0	188	252	anti-sigma factor	COG5343	Anti-sigma-K factor rskA
GCF_001028705.1_ASM102870v1	Croceicoccus_naphthovorans	AB433_RS08650	ALT--AB433_RS08655	C	C	ECF18	4	0	0	0	190	241	hypothetical protein	COG5343	Anti-sigma-K factor rskA
GCF_001021555.1_ASM102155v1	Erythrobacter_marinus	AB731_RS05150	ALT--AB731_RS05155	C	C	ECF18	4	0	0	0	190	212	hypothetical protein	COG5343	Anti-sigma-K factor rskA
GCF_001077885.1_CAIM1393T.ver1	Photobacterium_swingsii	AB733_RS01375	ALT--AB733_RS01370	Y	Q	ECF11	1	6	0	1	189	230	transcriptional regulator	COG3806	ChrR Cupin-like domain
GCF_001050155.1_ASM105015v1	Nitratireductor_soli	AB843_RS19825	ALT--AB843_RS19830	C	C	ECF18	3	0	0	0	179	242	anti-sigma factor	COG5343	Anti-sigma K factor RskA
GCF_001905345.1_ASM190534v1	Streptomyces_uncialis	AB852_RS01120	AB852_RS01115	C	C	ECF19	2	3	0	1	194	294	anti-sigma factor	COG5343	An anti-sigma factor for extracytoplasmic function (ECF) sigma factor SigK. ECF sigma factors are held in an inactive form by an anti-sigma factor until released by regulated intramembrane proteolysis (RIP). RIP occurs when an extracytoplasmic signal triggers a concerted proteolytic cascade to transmit information and elicit cellular responses. The membrane-spanning regulatory substrate protein i…
GCF_001029105.3_ASM102910v3	Pandoraea_faecigallinarum	AB870_RS09135	AB870_RS09140	C	C	ECF18	2	1	0	0	190	244	anti-sigma-K factor RskA	COG5343	Anti-sigma-K factor rskA
GCF_001039475.1_ASM103947v1	Anaerobacillus_macyae	AB986_RS01625	AB986_RS01630	A	S	ECF01	0	3	0	1	190	251	anti-sigma factor	COG5343	Anti-sigma-K factor rskA
GCF_001645705.1_ASM164570v1	Bacillus_galactosidilyticus	ABB05_RS02175	ALT--ABB05_RS02180	A	-	ECF70	1	4	0	1	194	239	hypothetical protein	COG5343	Anti-sigma-K factor rskA
GCF_001431535.1_ASM143153v1	Stenotrophomonas_chelatiphaga	ABB28_RS04980	ABB28_RS04975	C	C	ECF18	3	0	0	0	189	257	hypothetical protein	COG5343	protein conserved in bacteria
GCF_001305515.1_ASM130551v1	Prosthecomicrobium_hirschii	ABB55_RS17110	ALT--ABB55_RS17105	A	A	ECF11	0	4	0	0	188	389	membrane dipeptidase	COG2355	Zn-dependent dipeptidase, microsomal dipeptidase
GCF_009833085.1_ASM983308v1	Nitrosomonas_oligotropha	ABD07_RS07335	ALT--ABD07_RS07340	A	V	ECF18	1	4	0	0	185	280	cupin domain-containing protein	COG1917	ChrR Cupin-like domain
GCF_001029505.1_ASM102950v1	Rubrobacter_aplysinae	ABD53_RS06695	ABD53_RS06700	A	F	ECF70	0	1	0	0	195	253	hypothetical protein	COG5343	Anti-sigma-K factor rskA
GCF_001645685.2_ASM164568v2	Bacillus_muralis	ABE28_RS00985	ABE28_RS00990	A	I	ECF01	0	3	0	1	187	243	hypothetical protein	COG5343	Anti-sigma-K factor rskA
GCF_001629705.1_ASM162970v2	Fictibacillus_phosphorivorans	ABE65_RS03950	ABE65_RS03955	A	I	ECF01	1	3	0	1	190	251	hypothetical protein	COG5662	Anti-sigma-K factor rskA
GCF_001447195.1_ASM144719v1	Aquabacterium_parvum	ABG80_RS04945	ALT--ABG80_RS04940	C	C	ECF18	2	0	0	0	205	242	hypothetical protein	COG5343	Anti-sigma-K factor rskA
GCF_001605725.1_ASM160572v1	Mycobacteroides_immunogenum	ABG82_RS24210	ABG82_RS24215	C	C	ECF19	3	0	0	0	181	240	anti-sigma factor	COG5343	An anti-sigma factor for extracytoplasmic function (ECF) sigma factor SigK. ECF sigma factors are held in an inactive form by an anti-sigma factor until released by regulated intramembrane proteolysis (RIP). RIP occurs when an extracytoplasmic signal triggers a concerted proteolytic cascade to transmit information and elicit cellular responses. The membrane-spanning regulatory substrate protein i…
GCF_000204015.1_ASM20401v1	Asticcacaulis_biprosthecum_C19	ABI_RS22470	ALT--ABI_RS22465	C	S	ECF18	2	1	0	0	184	186	hypothetical protein	COG3806	Anti-sigma factor
GCF_001640865.1_ASM164086v1	Bacteroides_dorei_CL03T12C01	ABI39_RS02030	ALT--ABI39_RS02025	A	Y	ECF10	2	5	0	0	200	328	DUF4974 domain-containing protein	COG3712	Domain of unknown function (DUF4974)
GCF_001022965.1_ASM102296v1	Enterobacter_genomosp._O	ABR39_RS12275	ABR39_RS12280	C	C	ECF18	4	0	0	0	184	215	hypothetical protein	COG5343	Anti-sigma-K factor rskA
GCF_001186365.1_ASM118636v1	Gordonia_jacobaea	ABW18_RS17675	ABW18_RS17680	C	C	ECF19	3	0	0	0	199	294	anti-sigma factor	COG5343	Anti-sigma-K factor rskA
GCF_002849715.1_ASM284971v1	Arthrobacter_crystallopoietes	AC20117_RS12685	AC20117_RS12690	A	K	ECF19	0	0	0	0	193	276	anti-sigma factor	COG5343	Anti-sigma-K factor rskA
GCF_001431195.1_ASM143119v1	Virgibacillus_soli	ACA30_RS00965	ALT--ACA30_RS00970	A	-	ECF70	1	4	0	1	194	239	hypothetical protein	COG5343	Anti-sigma-K factor rskA
GCF_000175575.2_ASM17557v2	Acidithiobacillus_caldus_ATCC_51756	ACAty_RS07075	ACAty_RS07070	C	C	ECF18	5	0	0	0	186	230	hypothetical protein	COG5343	Anti-sigma-K factor rskA
GCF_000015025.1_ASM1502v1	Acidothermus_cellulolyticus_11B	ACEL_RS01815	ALT--ACEL_RS01820	A	-	ECF34	3	4	0	1	250	267	anti-sigma factor	COG5343	Anti-sigma-K factor rskA
GCF_001552135.1_ASM155213v1	Actinomadura_chibensis_NBRC_106107	ACH01S_RS19550	ACH01S_RS19545	C	C	ECF19	2	3	0	1	194	250	hypothetical protein	COG5343	Anti-sigma-K factor rskA
GCF_001305675.1_ASM130567v1	Gordonia_phthalatica	ACH46_RS16165	ACH46_RS16160	C	C	ECF19	2	0	0	0	184	243	anti-sigma factor	COG5343	Anti-sigma-K factor rskA
GCF_000971565.1_ASM97156v1	Agrobacterium_tumefaciens	Ach5_RS22505	ALT--Ach5_RS22500	C	C	ECF18	3	0	0	0	180	237	hypothetical protein	COG5343	protein conserved in bacteria
GCF_000022025.1_ASM2202v1	Pseudarthrobacter_chlorophenolicus_A6	ACHL_RS12430	ACHL_RS12435	C	C	ECF19	2	0	0	0	202	273	anti-sigma factor	COG5343	Anti-sigma-K factor rskA
GCF_000179915.2_ASM17991v2	Terriglobus_saanensis_SP1PR4	ACIPR4_RS07145	ALT--ACIPR4_RS07140	L	A	ECF34	0	0	0	0	180	299	anti-sigma factor	COG5343	Anti-sigma-K factor rskA
GCF_000178955.2_ASM17895v2	Granulicella_mallensis_MP5ACTX8	ACIX8_RS12405	ACIX8_RS12410	L	A	ECF34	0	2	0	1	198	271	anti-sigma-K factor RskA	COG5343	Anti-sigma-K factor rskA
GCF_000178975.2_ASM17897v2	Granulicella_tundricola_MP5ACTX9	ACIX9_RS11805	ACIX9_RS11810	V	A	ECF34	0	0	0	0	188	286	anti-sigma factor	COG5343	Anti-sigma-K factor rskA
GCF_001521715.1_ASM152171v1	Enterobacter_asburiae	ACJ69_RS01305	ACJ69_RS01300	C	C	ECF18	4	2	0	0	184	215	hypothetical protein	COG5343	Anti-sigma-K factor rskA
GCF_001045465.1_ASM104546v1	Chryseobacterium_angstadtii	ACM46_RS18185	ACM46_RS18190	V	L	ECF18	0	1	0	0	182	269	anti-sigma factor	COG5343	Anti-sigma-K factor rskA
GCF_000202835.1_ASM20283v1	Acidiphilium_multivorum_AIU301	ACMV_RS06830	ACMV_RS06825	C	C	ECF18	3	1	0	0	191	234	hypothetical protein	COG5343	Anti-sigma-K factor rskA
GCF_009687845.1_ASM968784v1	Acrocarpospora_corrugata	Acor_RS17890	Acor_RS17895	C	C	ECF19	2	2	0	1	187	236	anti-sigma factor	COG5343	Anti-sigma-K factor rskA
GCF_000022565.1_ASM2256v1	Acidobacterium_capsulatum_ATCC_51196	ACP_RS03095	ACP_RS03100	A	L	ECF34	0	3	0	1	185	266	anti-sigma factor	COG5343	Anti-sigma-K factor rskA
GCF_003330725.1_ASM333072v1	Acidisarcina_polymorpha	ACPOL_RS08100	ACPOL_RS08105	F	A	ECF34	0	2	0	1	216	293	hypothetical protein	COG5343	Anti-sigma-K factor rskA
GCF_001044425.1_ASM104442v1	Streptomyces_roseus	ACS04_RS25225	ALT--ACS04_RS25220	C	C	ECF19	2	2	0	1	206	250	hypothetical protein	COG5343	An anti-sigma factor for extracytoplasmic function (ECF) sigma factor SigK. ECF sigma factors are held in an inactive form by an anti-sigma factor until released by regulated intramembrane proteolysis (RIP). RIP occurs when an extracytoplasmic signal triggers a concerted proteolytic cascade to transmit information and elicit cellular responses. The membrane-spanning regulatory substrate protein i…
GCF_001653935.1_ASM165393v1	Ralstonia_insidiosa	ACS15_RS22820	ALT--ACS15_RS22815	C	C	ECF18	3	1	0	0	236	240	hypothetical protein	COG5343	Anti-sigma-K factor rskA
GCF_001077755.1_ASM107775v1	Mycobacterium_heckeshornense	ACT16_RS00640	ACT16_RS00635	C	C	ECF19	3	0	0	0	187	232	anti-sigma factor	COG5343	An anti-sigma factor for extracytoplasmic function (ECF) sigma factor SigK. ECF sigma factors are held in an inactive form by an anti-sigma factor until released by regulated intramembrane proteolysis (RIP). RIP occurs when an extracytoplasmic signal triggers a concerted proteolytic cascade to transmit information and elicit cellular responses. The membrane-spanning regulatory substrate protein i…
GCF_000384035.1_ASM38403v1	Actinopolyspora_mortivallis_DSM_44261	ACTMO_RS0107360	ACTMO_RS0107365	C	C	ECF19	2	2	0	1	201	257	hypothetical protein	COG5343	Anti-sigma-K factor rskA
GCF_000504285.1_ASM50428v1	Actinospica_robiniae_DSM_44927	ACTRO_RS13390	ACTRO_RS13385	C	C	ECF19	2	3	0	1	200	259	anti-sigma factor	COG5343	An anti-sigma factor for extracytoplasmic function (ECF) sigma factor SigK. ECF sigma factors are held in an inactive form by an anti-sigma factor until released by regulated intramembrane proteolysis (RIP). RIP occurs when an extracytoplasmic signal triggers a concerted proteolytic cascade to transmit information and elicit cellular responses. The membrane-spanning regulatory substrate protein i…
GCF_001278535.1_ASM127853v1	Caballeronia_cordobensis	ACU09_RS15540	ACU09_RS15535	C	C	ECF18	2	1	0	0	196	244	anti-sigma factor	COG5343	Anti-sigma-K factor rskA
GCF_001270745.1_ASM127074v1	Jiangella_muralis	ACW62_RS14185	ACW62_RS14180	C	C	ECF19	3	2	0	1	199	263	anti-sigma factor	COG5343	An anti-sigma factor for extracytoplasmic function (ECF) sigma factor SigK. ECF sigma factors are held in an inactive form by an anti-sigma factor until released by regulated intramembrane proteolysis (RIP). RIP occurs when an extracytoplasmic signal triggers a concerted proteolytic cascade to transmit information and elicit cellular responses. The membrane-spanning regulatory substrate protein i…
GCF_001047675.1_ASM104767v1	Yersinia_aleksiciae	ACZ76_RS02225	ACZ76_RS02230	C	C	ECF18	3	0	0	0	184	221	hypothetical protein	COG5343	Anti-sigma-K factor rskA
GCF_001112925.1_8016_2_91	Yersinia_nurmii	AD970_RS01895	AD970_RS01900	C	C	ECF18	3	1	0	0	184	224	hypothetical protein	COG5343	Anti-sigma-K factor rskA
GCF_001995055.1_ASM199505v1	Actinomyces_denticolens	ADENT20671_RS07090	ALT--ADENT20671_RS07085	A	H	ECF19	0	0	0	0	191	286	anti-sigma factor	COG5343	Anti-sigma-K factor rskA
GCF_000473365.1_ASM47336v1	Adhaeribacter_aquaticus_DSM_16391	ADHAQ_RS0122790	ADHAQ_RS0122785	I	L	ECF01	0	0	0	0	182	286	anti-sigma factor	COG5343	PFAM Anti-sigma-K factor RskA
GCF_000348945.1_ArGa1	Paeniglutamicibacter_gangotriensis_Lz1y	ADIAG_RS04840	ADIAG_RS04835	A	L	ECF19	0	0	0	0	182	279	anti-sigma factor	COG5343	An anti-sigma factor for extracytoplasmic function (ECF) sigma factor SigK. ECF sigma factors are held in an inactive form by an anti-sigma factor until released by regulated intramembrane proteolysis (RIP). RIP occurs when an extracytoplasmic signal triggers a concerted proteolytic cascade to transmit information and elicit cellular responses. The membrane-spanning regulatory substrate protein i…
GCF_000403135.1_ArSv1	Arcticibacter_svalbardensis_MN12-7	ADIARSV_RS06545	ADIARSV_RS06550	L	F	ECF01	0	1	0	0	183	275	anti-sigma factor	COG5343	Anti-sigma-K factor rskA
GCF_000691225.1_NitLas1.0	Nitrincola_lacisaponensis	ADINL_RS11360	ALT--ADINL_RS11365	A	H	ECF11	1	5	0	1	201	217	transcriptional regulator	COG3806	Anti-sigma factor
GCF_000390185.1_Lulo1	Lunatimonas_lonarensis	ADIS_RS17765	ALT--ADIS_RS17770	L	-	ECF70	0	1	0	0	200	78	hypothetical protein	NA	NA
GCF_001279005.1_ASM127900v1	Streptomyces_caelestis	ADK41_RS01815	ALT--ADK41_RS01820	C	C	ECF19	2	2	0	1	180	272	anti-sigma factor	COG5343	An anti-sigma factor for extracytoplasmic function (ECF) sigma factor SigK. ECF sigma factors are held in an inactive form by an anti-sigma factor until released by regulated intramembrane proteolysis (RIP). RIP occurs when an extracytoplasmic signal triggers a concerted proteolytic cascade to transmit information and elicit cellular responses. The membrane-spanning regulatory substrate protein i…
GCF_001270575.1_ASM127057v1	Streptomyces_decoyicus	ADK74_RS04560	ADK74_RS04555	C	C	ECF19	2	3	0	1	195	248	anti-sigma factor	COG5343	An anti-sigma factor for extracytoplasmic function (ECF) sigma factor SigK. ECF sigma factors are held in an inactive form by an anti-sigma factor until released by regulated intramembrane proteolysis (RIP). RIP occurs when an extracytoplasmic signal triggers a concerted proteolytic cascade to transmit information and elicit cellular responses. The membrane-spanning regulatory substrate protein i…
GCF_001270635.1_ASM127063v1	Streptomyces_antibioticus	ADK77_RS40315	ADK77_RS40320	C	C	ECF19	2	2	0	1	180	280	anti-sigma factor	COG5343	An anti-sigma factor for extracytoplasmic function (ECF) sigma factor SigK. ECF sigma factors are held in an inactive form by an anti-sigma factor until released by regulated intramembrane proteolysis (RIP). RIP occurs when an extracytoplasmic signal triggers a concerted proteolytic cascade to transmit information and elicit cellular responses. The membrane-spanning regulatory substrate protein i…
GCF_001509475.1_ASM150947v1	Streptomyces_regalis	ADL12_RS12290	ADL12_RS12285	C	C	ECF19	2	2	0	1	180	272	anti-sigma factor	COG5343	An anti-sigma factor for extracytoplasmic function (ECF) sigma factor SigK. ECF sigma factors are held in an inactive form by an anti-sigma factor until released by regulated intramembrane proteolysis (RIP). RIP occurs when an extracytoplasmic signal triggers a concerted proteolytic cascade to transmit information and elicit cellular responses. The membrane-spanning regulatory substrate protein i…
GCF_001509495.1_ASM150949v1	Actinoplanes_awajinensis_subsp._mycoplanecinus	ADL15_RS31625	ADL15_RS31630	C	C	ECF19	2	2	0	1	208	253	anti-sigma factor	COG5343	Anti-sigma-K factor rskA
GCF_001306115.1_ASM130611v1	Ornatilinea_apprima	ADN00_RS14605	ALT--ADN00_RS14610	A	-	ECF33	2	2	0	1	194	297	hypothetical protein	COG5662	AntiSigma factor
GCF_001687365.1_ASM168736v1	Pararhizobium_polonicum	ADU59_RS03470	ADU59_RS03465	C	C	ECF18	3	0	0	0	179	240	anti-sigma factor	COG5343	protein conserved in bacteria
GCF_001152565.1_4821_6_12	Yersinia_pekkanenii	AEP37_RS17970	AEP37_RS17965	C	C	ECF18	4	0	0	0	184	221	hypothetical protein	COG5343	Anti-sigma-K factor rskA
GCF_001509405.1_ASM150940v1	Aeromicrobium_erythreum	Aeryth_RS08675	Aeryth_RS08670	C	C	ECF19	2	2	0	1	198	234	hypothetical protein	COG5343	Anti-sigma-K factor rskA
GCF_001552155.1_ASM155215v1	Actinomadura_formosensis_NBRC_14204	AF1_RS30340	ALT--AF1_RS30345	A	L	ECF70	3	3	0	0	171	311	DUF1722 domain-containing protein	COG3272	Protein of unknown function (DUF1722)
GCF_002891295.1_ASM289129v1	Streptomyces_eurocidicus	AF335_RS29040	ALT--AF335_RS29045	I	A	ECF126	0	6	0	1	187	405	MDMPI N domain containing protein	NA	NA
GCF_001187535.1_ASM118753v1	Rhizobium_ecuadorense	AF337_RS01020	AF337_RS01015	C	C	ECF18	3	1	0	0	179	239	anti-sigma factor	COG5343	Anti-sigma-K factor rskA
GCF_007991475.1_ASM799147v1	Actinotalea_fermentans	AFE02nite_RS15070	ALT--AFE02nite_RS15075	E	R	ECF34	0	2	0	1	208	257	anti-sigma factor	COG5343	Anti-sigma-K factor rskA
GCF_000023265.1_ASM2326v1	Acidimicrobium_ferrooxidans_DSM_10331	AFER_RS08200	AFER_RS08205	A	Q	ECF19	0	2	0	1	186	245	anti-sigma factor	COG5662	Anti-sigma-K factor rskA
GCF_007992115.1_ASM799211v1	Aeromicrobium_flavum	AFL01nite_RS07145	AFL01nite_RS07140	A	T	ECF19	2	2	0	1	196	236	anti-sigma factor	COG5343	Anti-sigma K factor RskA
GCF_000494755.1_ASM49475v1	Actinoplanes_friuliensis_DSM_7358	AFR_RS37930	AFR_RS37925	C	C	ECF19	2	2	0	1	206	251	anti-sigma factor	COG5343	Anti-sigma-K factor rskA
GCF_900012615.1_AHY_PRJEB12196_v1	Agrobacterium_genomosp._13_str._CFBP_6927	AGR13A_RS09615	ALT--AGR13A_RS09620	C	C	ECF18	3	0	0	0	180	236	anti-sigma factor, RskA family protein	COG5343	protein conserved in bacteria
GCF_900012575.1_AHY_PRJEB12182_v1	Agrobacterium_genomosp._1_str._TT111	AGR1C_RS22665	ALT--AGR1C_RS22660	C	C	ECF18	3	0	0	0	180	237	hypothetical protein	COG5343	protein conserved in bacteria
GCF_900013495.1_AHY_PRJEB12183_v1	Agrobacterium_genomosp._2_str._CFBP_5494	AGR2A_RS20300	ALT--AGR2A_RS20295	C	C	ECF18	3	0	0	0	180	236	anti-sigma factor	COG5343	protein conserved in bacteria
GCF_900013535.1_AHY_PRJEB12185_v1	Agrobacterium_genomosp._3_str._CFBP_6623	AGR3A_RS19930	ALT--AGR3A_RS19925	C	C	ECF18	3	0	0	0	180	236	anti-sigma factor, RskA family protein	COG5343	protein conserved in bacteria
GCF_900012595.1_AHY_PRJEB12189_v1	Agrobacterium_genomosp._5_str._CFBP_6626	AGR5A_RS01075	ALT--AGR5A_RS01080	C	C	ECF18	3	0	0	0	180	236	anti-sigma factor	COG5343	protein conserved in bacteria
GCF_900013505.1_AHY_PRJEB12192_v1	Agrobacterium_deltaense_RV3	AGR7B_RS12510	ALT--AGR7B_RS12515	C	C	ECF18	3	0	0	0	180	236	anti-sigma factor	COG5343	protein conserved in bacteria
GCF_900012565.1_AHY_PRJEB12195_v1	Agrobacterium_salinitolerans_str._Hayward_0363	AGR9A_RS18835	ALT--AGR9A_RS18830	C	C	ECF18	3	0	0	0	180	236	anti-sigma factor	COG5343	protein conserved in bacteria
GCF_000272005.1_ASM27200v1	Alishewanella_agri_BL06	AGRI_RS12635	AGRI_RS12630	C	C	ECF18	2	0	0	0	184	225	hypothetical protein	COG5343	protein conserved in bacteria
GCF_001552635.1_ASM155263v1	Actinomadura_hibisca_NBRC_15177	AH6_RS21900	AH6_RS21895	C	C	ECF19	2	3	0	1	198	243	anti-sigma factor	COG5343	Anti-sigma-K factor rskA
GCF_000732925.1_ASM73292v1	Amycolatopsis_japonica	AJAP_RS11695	AJAP_RS11700	C	C	ECF19	2	2	0	1	198	235	anti-sigma factor	COG5343	Anti-sigma-K factor rskA
GCF_002009235.1_ASM200923v1	Planococcus_faecalis	AJGP001_RS08825	ALT--AJGP001_RS08820	A	S	ECF01	1	3	0	1	188	239	anti-sigma factor	COG5662	Anti-sigma-K factor rskA
GCF_000959445.1_ASM95944v1	Burkholderia_vietnamiensis_LMG_10929	AK36_RS26830	ALT--AK36_RS26825	G	Y	ECF18	2	5	0	0	235	348	FAD-dependent oxidoreductase	COG3380	Flavin containing amine oxidoreductase
GCF_001263755.1_ASM126375v1	Corynebacterium_riegelii	AK829_RS08200	AK829_RS08205	L	A	ECF19	0	0	0	0	181	232	anti-sigma factor	COG5343	Anti-sigma-K factor rskA
GCF_001612705.2_ASM161270v2	Pseudomonas_yamanorum	AK972_RS13760	ALT--AK972_RS13755	C	C	ECF18	5	0	0	0	175	227	RNA polymerase subunit sigma-70	COG5343	Anti-sigma-K factor rskA
GCF_001307105.1_ASM130710v1	Bacillus_australimaris	AKG37_RS17570	ALT--AKG37_RS17575	A	K	ECF01	0	3	0	1	188	248	anti-sigma factor	COG5662	Anti-sigma-K factor rskA
GCF_001263205.1_ASM126320v1	Labilithrix_luteola	AKJ09_RS47430	ALT--AKJ09_RS47425	A	A	ECF34	0	1	0	0	219	281	alpha/beta hydrolase	COG2267	PFAM alpha beta hydrolase fold
GCF_002085925.1_ASM208592v1	Thioclava_electrotropha	AKL02_RS05370	ALT--AKL02_RS05375	A	E	ECF11	1	4	0	1	222	212	transcriptional regulator	COG3806	ChrR Cupin-like domain
GCF_001189915.1_ASM118991v1	Herbaspirillum_autotrophicum	AKL27_RS14275	ALT--AKL27_RS14280	C	C	ECF18	3	0	0	0	216	223	hypothetical protein	COG5343	Anti-sigma-K factor rskA
GCF_001189245.1_ASM118924v1	Bradyrhizobium_pachyrhizi	AKL29_RS08175	ALT--AKL29_RS08170	C	C	ECF18	2	0	0	0	181	322	hypothetical protein	COG5343	Anti-sigma-K factor rskA
GCF_001189235.2_ASM118923v2	Bradyrhizobium_embrapense	AKN83_RS14215	ALT--AKN83_RS14220	C	C	ECF18	2	0	0	0	181	327	hypothetical protein	COG5343	Anti-sigma-K factor rskA
GCF_001189845.1_ASM118984v1	Bradyrhizobium_tropiciagri	AKN84_RS36845	ALT--AKN84_RS36850	C	C	ECF18	2	0	0	0	181	327	hypothetical protein	COG5343	Anti-sigma-K factor rskA
GCF_001202015.1_ASM120201v1	Pseudorhodobacter_antarcticus	AKU59_RS08950	ALT--AKU59_RS08945	A	K	ECF11	2	5	0	1	215	210	transcriptional regulator	COG3806	ChrR Cupin-like domain
GCF_001202035.1_ASM120203v1	Pseudorhodobacter_wandonensis	AKU79_RS04710	AKU79_RS04715	C	C	ECF18	2	0	0	0	181	236	hypothetical protein	COG5343	Anti-sigma K factor RskA
GCF_001202025.1_ASM120202v1	Pseudorhodobacter_aquimaris	AKU94_RS12195	ALT--AKU94_RS12190	A	K	ECF11	2	6	0	1	215	213	transcriptional regulator	COG3806	anti-sigma factor
GCF_001294535.1_ASM129453v1	Pseudorhodobacter_psychrotolerans	AKV04_RS20890	ALT--AKV04_RS20895	A	S	ECF11	1	4	0	1	168	214	transcriptional regulator	COG3806	anti-sigma factor
GCF_001552075.1_ASM155207v1	Arthrobacter_luteolus_NBRC_107841	AL3_RS12955	AL3_RS12960	G	A	ECF19	2	2	0	1	200	259	anti-sigma factor	COG5343	Anti-sigma-K factor rskA
GCF_001559255.2_ASM155925v2	Hafnia_paralvei	AL518_RS16040	ALT--AL518_RS16045	C	C	ECF18	2	1	0	0	187	227	hypothetical protein	COG5343	protein conserved in bacteria
GCF_001558255.2_ASM155825v2	Grimontia_hollisae	AL542_RS18105	ALT--AL542_RS18110	Y	H	ECF11	1	5	0	1	210	222	transcriptional activator ChrR	COG3806	ChrR Cupin-like domain
GCF_001571085.1_ASM157108v1	Azohydromonas_lata_NBRC_102462	ALA01S_RS15405	ALT--ALA01S_RS15400	C	C	ECF18	3	0	0	0	210	234	hypothetical protein	COG5343	Anti-sigma-K factor rskA
GCF_001238275.1_ASM123827v1	Bradyrhizobium_viridifuturi	ALC15_RS07155	ALT--ALC15_RS07160	C	C	ECF18	2	0	0	0	181	326	hypothetical protein	COG5343	Anti-sigma-K factor rskA
GCF_000154465.1_ASM15446v1	Alistipes_putredinis_DSM_17216	ALIPUT_RS09245	None	L	-	ECF35	1	0	0	0	194	0	None	NA	NA
GCF_001401155.1_PtrICMP9151	Pseudomonas_tremae	ALO43_RS03455	ALO43_RS03450	C	C	ECF18	4	0	0	0	188	235	RNA polymerase subunit sigma-70	COG5343	Anti-sigma-K factor rskA
GCF_001400835.1_PheICMP4531	Pseudomonas_syringae_pv._helianthi	ALO68_RS25015	ALO68_RS25020	C	C	ECF18	4	0	0	0	188	235	RNA polymerase subunit sigma-70	COG5343	Anti-sigma-K factor rskA
GCF_001400815.1_PfiICMP7848	Pseudomonas_ficuserectae	ALO69_RS00980	ALO69_RS00975	C	C	ECF18	4	0	0	0	188	235	RNA polymerase subunit sigma-70	COG5343	Anti-sigma-K factor rskA
GCF_001400735.1_PcaICMP2855	Pseudomonas_caricapapayae	ALO80_RS10705	ALO80_RS10700	C	C	ECF18	4	0	0	0	188	235	RNA polymerase subunit sigma-70	COG5343	Anti-sigma-K factor rskA
GCF_000018105.1_ASM1810v1	Acaryochloris_marina_MBIC11017	AM1_RS11650	ALT--AM1_RS11655	A	I	ECF34	0	2	0	0	188	201	hypothetical protein	COG3806	Anti-sigma factor
GCF_001552115.1_ASM155211v1	Glutamicibacter_mysorens_NBRC_103060	AM6_RS04540	AM6_RS04545	A	L	ECF19	0	0	0	0	185	274	anti-sigma factor	COG5343	Anti-sigma-K factor rskA
GCF_001570745.1_ASM157074v1	Alicyclobacillus_mali_NBRC_102425	AMA01_RS11295	AMA01_RS11290	A	E	ECF34	0	4	0	2	191	277	anti-sigma factor	COG5343	Anti-sigma-K factor rskA
GCF_001552215.1_ASM155221v1	Actinomadura_macra_NBRC_14102	AMA02S_RS10625	AMA02S_RS10620	C	C	ECF19	2	3	0	1	195	246	anti-sigma factor	COG5343	Anti-sigma-K factor rskA
GCF_009687865.1_ASM968786v1	Acrocarpospora_macrocephala	Amac_RS10695	Amac_RS10690	C	C	ECF19	2	2	0	1	187	246	hypothetical protein	COG5343	Anti-sigma-K factor rskA
GCF_000213655.1_ASM21365v1	Alteromonas_naphthalenivorans	AMBT_RS01410	ALT--AMBT_RS01405	C	C	ECF18	3	0	0	0	177	233	anti-sigma factor	COG5343	protein conserved in bacteria
GCF_001664385.1_ASM166438v1	Rhizobium_phaseoli	AMC88_RS02315	AMC88_RS02320	C	C	ECF18	3	1	0	0	179	239	hypothetical protein	COG5343	Anti-sigma-K factor rskA
GCF_001274935.1_ASM127493v1	Bacillus_koreensis	AMD01_RS10825	ALT--AMD01_RS10820	A	Y	ECF01	0	3	0	1	188	259	anti-sigma factor	COG5662	Anti-sigma-K factor rskA
GCF_000739085.1_ASM73908v1	Amycolatopsis_methanolica_239	AMETH_RS28410	AMETH_RS28405	C	C	ECF19	2	2	0	1	197	241	anti-sigma factor	COG5343	Anti-sigma-K factor rskA
GCF_000284295.1_ASM28429v1	Actinoplanes_missouriensis_431	AMIS_RS14305	AMIS_RS14310	C	C	ECF19	2	2	0	1	206	249	anti-sigma factor	COG5343	Anti-sigma-K factor rskA
GCF_001664265.1_ASM166426v1	Rhizobium_esperanzae	AMJ99_RS02225	AMJ99_RS02230	C	C	ECF18	3	1	0	0	179	239	anti-sigma factor	COG5343	Anti-sigma-K factor rskA
GCF_001182745.1_NCTC11134	Nocardia_farcinica	AMO33_RS15795	ALT--AMO33_RS15800	S	S	ECF19	1	0	0	0	191	83	hypothetical protein	COG5343	regulation of RNA biosynthetic process
GCF_001660385.1_ASM166038v1	Thermobifida_halotolerans	AMR52_RS19700	None	C	C	ECF19	3	0	0	0	207	0	None	NA	NA
GCF_001273835.1_CBX151_1.0	Leucobacter_celer_subsp._astrifaciens	AMS65_RS05805	AMS65_RS05800	G	A	ECF19	0	0	0	0	195	272	anti-sigma factor	COG5343	Anti-sigma-K factor rskA
GCF_001273855.1_CBX130_1.1	Leucobacter_musarum_subsp._japonicus	AMS67_RS03980	ALT--AMS67_RS03985	G	E	ECF19	0	0	0	0	195	278	anti-sigma factor	COG5343	Anti-sigma-K factor rskA
GCF_000384215.1_ASM38421v1	Amycolatopsis_alba_DSM_44262	AMYAL_RS0104920	AMYAL_RS0104915	C	C	ECF19	2	2	0	1	197	238	anti-sigma factor	COG5343	Anti-sigma-K factor rskA
GCF_000383915.1_ASM38391v1	Amycolatopsis_benzoatilytica_AK_16/65	AMYBE_RS0124905	AMYBE_RS0124900	A	A	ECF19	1	2	0	1	202	232	hypothetical protein	COG5343	Anti-sigma-K factor rskA
GCF_000504245.1_ASM50424v1	Amycolatopsis_halophila_YIM_93223	AMYHA_RS19075	AMYHA_RS19080	C	C	ECF19	2	2	0	1	201	243	anti-sigma factor	COG5343	Anti-sigma-K factor rskA
GCF_000384315.1_ASM38431v1	Amycolatopsis_nigrescens_CSC17Ta-90	AMYNI_RS0142870	AMYNI_RS0142865	C	C	ECF19	2	2	0	1	200	258	anti-sigma factor	COG5343	Anti-sigma-K factor rskA
GCF_000473265.1_ASM47326v1	Amycolatopsis_thermoflava_N1165	AMYTH_RS0135870	AMYTH_RS0135875	C	C	ECF19	2	2	0	1	197	241	anti-sigma factor	COG5343	Anti-sigma-K factor rskA
GCF_001751245.1_ASM175124v1	Streptomyces_oceani	AN216_RS08130	AN216_RS08135	C	C	ECF19	2	2	0	1	194	241	anti-sigma factor	COG5343	An anti-sigma factor for extracytoplasmic function (ECF) sigma factor SigK. ECF sigma factors are held in an inactive form by an anti-sigma factor until released by regulated intramembrane proteolysis (RIP). RIP occurs when an extracytoplasmic signal triggers a concerted proteolytic cascade to transmit information and elicit cellular responses. The membrane-spanning regulatory substrate protein i…
GCF_001751305.1_ASM175130v1	Streptomyces_nanshensis	AN221_RS38660	ALT--AN221_RS47080	C	C	ECF19	2	0	0	0	194	0	anti-sigma factor	NA	NA
GCF_001449005.1_ASM144900v1	Paraburkholderia_caribensis	AN416_RS36465	AN416_RS36460	C	C	ECF18	4	2	0	0	234	239	hypothetical protein	COG5343	Anti-sigma-K factor rskA
GCF_002237555.1_ASM223755v1	Antarctobacter_heliothermus	ANTHELSMS3_RS06325	ALT--ANTHELSMS3_RS06320	A	A	ECF11	1	4	0	1	221	216	transcriptional regulator	COG3806	anti-sigma factor
GCF_001645105.1_ASM164510v1	Pseudomonas_marginalis	AO064_RS14895	ALT--AO064_RS14900	C	C	ECF18	5	0	0	0	171	222	RNA polymerase subunit sigma-70	COG5343	Anti-sigma-K factor rskA
GCF_001294575.1_ASM129457v1	Pseudomonas_versuta	AOC04_RS22120	AOC04_RS22115	C	C	ECF18	4	1	0	0	210	224	anti-sigma factor	COG5343	protein conserved in bacteria
GCF_001418335.1_ASM141833v1	Streptomyces_aurantiacus	AOK01_RS03435	AOK01_RS03440	C	C	ECF19	2	2	0	1	180	269	anti-sigma factor	COG5343	An anti-sigma factor for extracytoplasmic function (ECF) sigma factor SigK. ECF sigma factors are held in an inactive form by an anti-sigma factor until released by regulated intramembrane proteolysis (RIP). RIP occurs when an extracytoplasmic signal triggers a concerted proteolytic cascade to transmit information and elicit cellular responses. The membrane-spanning regulatory substrate protein i…
GCF_001418325.1_ASM141832v1	Streptomyces_atriruber	AOK03_RS06650	ALT--AOK03_RS38910	C	C	ECF19	2	3	0	0	189	470	ubiquinol-cytochrome c reductase cytochrome b subunit	COG1290	Cytochrome b
GCF_001418565.1_ASM141856v1	Streptomyces_graminilatus	AOK08_RS36290	AOK08_RS36295	C	C	ECF19	3	2	0	1	195	283	anti-sigma factor	COG5343	An anti-sigma factor for extracytoplasmic function (ECF) sigma factor SigK. ECF sigma factors are held in an inactive form by an anti-sigma factor until released by regulated intramembrane proteolysis (RIP). RIP occurs when an extracytoplasmic signal triggers a concerted proteolytic cascade to transmit information and elicit cellular responses. The membrane-spanning regulatory substrate protein i…
GCF_001418575.1_ASM141857v1	Streptomyces_griseoplanus	AOK09_RS15025	ALT--AOK09_RS15030	I	A	ECF126	0	8	0	1	186	367	maleylpyruvate isomerase family mycothiol-dependent enzyme	NA	NA
GCF_001418585.1_ASM141858v1	Streptomyces_griseoruber	AOK10_RS03470	AOK10_RS03475	C	C	ECF19	2	2	0	1	180	273	anti-sigma factor	COG5343	An anti-sigma factor for extracytoplasmic function (ECF) sigma factor SigK. ECF sigma factors are held in an inactive form by an anti-sigma factor until released by regulated intramembrane proteolysis (RIP). RIP occurs when an extracytoplasmic signal triggers a concerted proteolytic cascade to transmit information and elicit cellular responses. The membrane-spanning regulatory substrate protein i…
GCF_001418645.1_ASM141864v1	Streptomyces_neyagawaensis	AOK14_RS30225	AOK14_RS30230	C	C	ECF19	2	2	0	1	180	267	anti-sigma factor	COG5343	An anti-sigma factor for extracytoplasmic function (ECF) sigma factor SigK. ECF sigma factors are held in an inactive form by an anti-sigma factor until released by regulated intramembrane proteolysis (RIP). RIP occurs when an extracytoplasmic signal triggers a concerted proteolytic cascade to transmit information and elicit cellular responses. The membrane-spanning regulatory substrate protein i…
GCF_001418475.1_ASM141847v1	Streptomyces_ossamyceticus	AOK15_RS23475	AOK15_RS23480	C	C	ECF19	2	2	0	1	180	267	anti-sigma factor	COG5343	An anti-sigma factor for extracytoplasmic function (ECF) sigma factor SigK. ECF sigma factors are held in an inactive form by an anti-sigma factor until released by regulated intramembrane proteolysis (RIP). RIP occurs when an extracytoplasmic signal triggers a concerted proteolytic cascade to transmit information and elicit cellular responses. The membrane-spanning regulatory substrate protein i…
GCF_001418655.1_ASM141865v1	Streptomyces_phaeochromogenes	AOK17_RS36285	ALT--AOK17_RS36280	C	C	ECF19	2	2	0	1	180	266	anti-sigma factor	COG5343	An anti-sigma factor for extracytoplasmic function (ECF) sigma factor SigK. ECF sigma factors are held in an inactive form by an anti-sigma factor until released by regulated intramembrane proteolysis (RIP). RIP occurs when an extracytoplasmic signal triggers a concerted proteolytic cascade to transmit information and elicit cellular responses. The membrane-spanning regulatory substrate protein i…
GCF_001419695.1_ASM141969v1	Streptomyces_prasinopilosus	AOK18_RS27290	None	-	-	ECF19	0	0	0	0	118	0	None	NA	NA
GCF_001419745.1_ASM141974v1	Streptomyces_silaceus	AOK22_RS26680	AOK22_RS26685	C	C	ECF19	2	3	0	1	194	255	anti-sigma factor	COG5343	An anti-sigma factor for extracytoplasmic function (ECF) sigma factor SigK. ECF sigma factors are held in an inactive form by an anti-sigma factor until released by regulated intramembrane proteolysis (RIP). RIP occurs when an extracytoplasmic signal triggers a concerted proteolytic cascade to transmit information and elicit cellular responses. The membrane-spanning regulatory substrate protein i…
GCF_001419765.1_ASM141976v1	Streptomyces_torulosus	AOK23_RS01570	AOK23_RS01575	C	C	ECF19	2	2	0	1	180	267	anti-sigma factor	COG5343	An anti-sigma factor for extracytoplasmic function (ECF) sigma factor SigK. ECF sigma factors are held in an inactive form by an anti-sigma factor until released by regulated intramembrane proteolysis (RIP). RIP occurs when an extracytoplasmic signal triggers a concerted proteolytic cascade to transmit information and elicit cellular responses. The membrane-spanning regulatory substrate protein i…
GCF_001419795.1_ASM141979v1	Streptomyces_niveiscabiei	AOK24_RS06745	ALT--AOK24_RS06750	C	C	ECF19	3	2	0	1	180	277	anti-sigma factor	COG5343	An anti-sigma factor for extracytoplasmic function (ECF) sigma factor SigK. ECF sigma factors are held in an inactive form by an anti-sigma factor until released by regulated intramembrane proteolysis (RIP). RIP occurs when an extracytoplasmic signal triggers a concerted proteolytic cascade to transmit information and elicit cellular responses. The membrane-spanning regulatory substrate protein i…
GCF_000971115.1_ASM97111v1	Lysinimicrobium_gelatinilyticum	AOM00_RS05655	AOM00_RS05650	G	A	ECF19	0	3	0	1	212	251	anti-sigma factor	COG5343	An anti-sigma factor for extracytoplasmic function (ECF) sigma factor SigK. ECF sigma factors are held in an inactive form by an anti-sigma factor until released by regulated intramembrane proteolysis (RIP). RIP occurs when an extracytoplasmic signal triggers a concerted proteolytic cascade to transmit information and elicit cellular responses. The membrane-spanning regulatory substrate protein i…
GCF_000971135.1_ASM97113v1	Lysinimicrobium_flavum	AOM01_RS00375	AOM01_RS00380	G	T	ECF19	0	3	0	1	202	252	anti-sigma factor	COG5343	An anti-sigma factor for extracytoplasmic function (ECF) sigma factor SigK. ECF sigma factors are held in an inactive form by an anti-sigma factor until released by regulated intramembrane proteolysis (RIP). RIP occurs when an extracytoplasmic signal triggers a concerted proteolytic cascade to transmit information and elicit cellular responses. The membrane-spanning regulatory substrate protein i…
GCF_000971155.1_ASM97115v1	Lysinimicrobium_aestuarii	AOM02_RS05335	AOM02_RS05340	G	T	ECF19	0	3	0	1	206	253	anti-sigma factor	COG5343	An anti-sigma factor for extracytoplasmic function (ECF) sigma factor SigK. ECF sigma factors are held in an inactive form by an anti-sigma factor until released by regulated intramembrane proteolysis (RIP). RIP occurs when an extracytoplasmic signal triggers a concerted proteolytic cascade to transmit information and elicit cellular responses. The membrane-spanning regulatory substrate protein i…
GCF_000971175.1_ASM97117v1	Demequina_pelophila	AOM03_RS00215	AOM03_RS00210	G	Q	ECF19	0	3	0	1	176	245	anti-sigma factor	COG5343	An anti-sigma factor for extracytoplasmic function (ECF) sigma factor SigK. ECF sigma factors are held in an inactive form by an anti-sigma factor until released by regulated intramembrane proteolysis (RIP). RIP occurs when an extracytoplasmic signal triggers a concerted proteolytic cascade to transmit information and elicit cellular responses. The membrane-spanning regulatory substrate protein i…
GCF_000971195.1_ASM97119v1	Lysinimicrobium_soli	AOM04_RS00440	AOM04_RS00445	G	T	ECF19	0	2	0	1	200	242	anti-sigma factor	COG5343	An anti-sigma factor for extracytoplasmic function (ECF) sigma factor SigK. ECF sigma factors are held in an inactive form by an anti-sigma factor until released by regulated intramembrane proteolysis (RIP). RIP occurs when an extracytoplasmic signal triggers a concerted proteolytic cascade to transmit information and elicit cellular responses. The membrane-spanning regulatory substrate protein i…
GCF_000971215.1_ASM97121v1	Lysinimicrobium_luteum	AOM05_RS12680	AOM05_RS12675	G	T	ECF19	0	3	0	1	198	252	anti-sigma factor	COG5343	An anti-sigma factor for extracytoplasmic function (ECF) sigma factor SigK. ECF sigma factors are held in an inactive form by an anti-sigma factor until released by regulated intramembrane proteolysis (RIP). RIP occurs when an extracytoplasmic signal triggers a concerted proteolytic cascade to transmit information and elicit cellular responses. The membrane-spanning regulatory substrate protein i…
GCF_000971235.1_ASM97123v1	Lysinimicrobium_subtropicum	AOM06_RS00330	AOM06_RS00325	G	A	ECF19	0	3	0	1	212	251	anti-sigma factor	COG5343	An anti-sigma factor for extracytoplasmic function (ECF) sigma factor SigK. ECF sigma factors are held in an inactive form by an anti-sigma factor until released by regulated intramembrane proteolysis (RIP). RIP occurs when an extracytoplasmic signal triggers a concerted proteolytic cascade to transmit information and elicit cellular responses. The membrane-spanning regulatory substrate protein i…
GCF_000971255.1_ASM97125v1	Lysinimicrobium_rhizosphaerae	AOM07_RS00340	AOM07_RS00345	G	H	ECF19	0	3	0	1	206	260	anti-sigma factor	COG5343	An anti-sigma factor for extracytoplasmic function (ECF) sigma factor SigK. ECF sigma factors are held in an inactive form by an anti-sigma factor until released by regulated intramembrane proteolysis (RIP). RIP occurs when an extracytoplasmic signal triggers a concerted proteolytic cascade to transmit information and elicit cellular responses. The membrane-spanning regulatory substrate protein i…
GCF_000971395.1_ASM97139v1	Lysinimicrobium_iriomotense	AOM09_RS04670	AOM09_RS04675	G	G	ECF19	0	3	0	1	213	254	anti-sigma factor	COG5343	An anti-sigma factor for extracytoplasmic function (ECF) sigma factor SigK. ECF sigma factors are held in an inactive form by an anti-sigma factor until released by regulated intramembrane proteolysis (RIP). RIP occurs when an extracytoplasmic signal triggers a concerted proteolytic cascade to transmit information and elicit cellular responses. The membrane-spanning regulatory substrate protein i…
GCF_000975095.1_ASM97509v1	Demequina_aestuarii	AOP72_RS08525	AOP72_RS08530	G	A	ECF19	0	3	0	1	204	263	anti-sigma factor	COG5343	An anti-sigma factor for extracytoplasmic function (ECF) sigma factor SigK. ECF sigma factors are held in an inactive form by an anti-sigma factor until released by regulated intramembrane proteolysis (RIP). RIP occurs when an extracytoplasmic signal triggers a concerted proteolytic cascade to transmit information and elicit cellular responses. The membrane-spanning regulatory substrate protein i…
GCF_000975135.1_ASM97513v1	Demequina_aurantiaca	AOP73_RS07350	ALT--AOP73_RS07345	G	A	ECF19	0	2	0	1	215	274	anti-sigma factor	COG5343	An anti-sigma factor for extracytoplasmic function (ECF) sigma factor SigK. ECF sigma factors are held in an inactive form by an anti-sigma factor until released by regulated intramembrane proteolysis (RIP). RIP occurs when an extracytoplasmic signal triggers a concerted proteolytic cascade to transmit information and elicit cellular responses. The membrane-spanning regulatory substrate protein i…
GCF_000975035.1_ASM97503v1	Demequina_flava	AOP74_RS01155	AOP74_RS01160	G	S	ECF19	0	3	0	1	209	269	hypothetical protein	COG5343	An anti-sigma factor for extracytoplasmic function (ECF) sigma factor SigK. ECF sigma factors are held in an inactive form by an anti-sigma factor until released by regulated intramembrane proteolysis (RIP). RIP occurs when an extracytoplasmic signal triggers a concerted proteolytic cascade to transmit information and elicit cellular responses. The membrane-spanning regulatory substrate protein i…
GCF_000975155.1_ASM97515v1	Demequina_globuliformis	AOP75_RS01125	AOP75_RS01130	G	T	ECF19	0	3	0	1	208	268	anti-sigma factor	COG5343	An anti-sigma factor for extracytoplasmic function (ECF) sigma factor SigK. ECF sigma factors are held in an inactive form by an anti-sigma factor until released by regulated intramembrane proteolysis (RIP). RIP occurs when an extracytoplasmic signal triggers a concerted proteolytic cascade to transmit information and elicit cellular responses. The membrane-spanning regulatory substrate protein i…
GCF_000975075.1_ASM97507v1	Demequina_lutea	AOP76_RS09205	AOP76_RS09200	G	A	ECF19	1	3	0	1	208	244	anti-sigma factor	COG5343	An anti-sigma factor for extracytoplasmic function (ECF) sigma factor SigK. ECF sigma factors are held in an inactive form by an anti-sigma factor until released by regulated intramembrane proteolysis (RIP). RIP occurs when an extracytoplasmic signal triggers a concerted proteolytic cascade to transmit information and elicit cellular responses. The membrane-spanning regulatory substrate protein i…
GCF_000975115.1_ASM97511v1	Demequina_oxidasica	AOP77_RS01145	ALT--AOP77_RS01150	G	A	ECF19	0	2	0	1	215	282	anti-sigma factor	COG5343	An anti-sigma factor for extracytoplasmic function (ECF) sigma factor SigK. ECF sigma factors are held in an inactive form by an anti-sigma factor until released by regulated intramembrane proteolysis (RIP). RIP occurs when an extracytoplasmic signal triggers a concerted proteolytic cascade to transmit information and elicit cellular responses. The membrane-spanning regulatory substrate protein i…
GCF_000974805.1_ASM97480v1	Demequina_salsinemoris	AOP78_RS07695	AOP78_RS07690	G	M	ECF19	0	3	0	1	197	262	anti-sigma factor	COG5343	An anti-sigma factor for extracytoplasmic function (ECF) sigma factor SigK. ECF sigma factors are held in an inactive form by an anti-sigma factor until released by regulated intramembrane proteolysis (RIP). RIP occurs when an extracytoplasmic signal triggers a concerted proteolytic cascade to transmit information and elicit cellular responses. The membrane-spanning regulatory substrate protein i…
GCF_000975055.1_ASM97505v1	Demequina_sediminicola	AOP79_RS11260	AOP79_RS11265	G	A	ECF19	0	3	0	1	214	280	anti-sigma factor	COG5343	An anti-sigma factor for extracytoplasmic function (ECF) sigma factor SigK. ECF sigma factors are held in an inactive form by an anti-sigma factor until released by regulated intramembrane proteolysis (RIP). RIP occurs when an extracytoplasmic signal triggers a concerted proteolytic cascade to transmit information and elicit cellular responses. The membrane-spanning regulatory substrate protein i…
GCF_001270025.1_Sazu_1.0	Streptomyces_azureus	AOQ53_RS31350	AOQ53_RS31345	C	C	ECF19	3	2	0	1	197	272	anti-sigma factor	COG5343	An anti-sigma factor for extracytoplasmic function (ECF) sigma factor SigK. ECF sigma factors are held in an inactive form by an anti-sigma factor until released by regulated intramembrane proteolysis (RIP). RIP occurs when an extracytoplasmic signal triggers a concerted proteolytic cascade to transmit information and elicit cellular responses. The membrane-spanning regulatory substrate protein i…
GCF_001440035.1_ABySSBR3351v1	Bradyrhizobium_manausense	AOQ71_RS16650	AOQ71_RS16645	C	C	ECF18	2	0	0	0	181	365	hypothetical protein	COG5343	Anti-sigma-K factor rskA
GCF_000400635.2_ASM40063v2	Amycolatopsis_keratiniphila	AORI_RS68650	AORI_RS68645	C	C	ECF19	2	2	0	1	198	231	anti-sigma factor	COG5343	Anti-sigma-K factor rskA
GCF_003177055.1_ASM317705v1	Sinorhizobium_fredii_CCBAU_25509	AOX55_RS00405	AOX55_RS00410	C	C	ECF18	3	0	0	0	179	239	hypothetical protein	COG5343	protein conserved in bacteria
GCF_001302585.1_ASM130258v1	Kibdelosporangium_phytohabitans	AOZ06_RS39160	ALT--AOZ06_RS39155	C	C	ECF19	3	2	0	1	182	249	anti-sigma factor	COG5343	An anti-sigma factor for extracytoplasmic function (ECF) sigma factor SigK. ECF sigma factors are held in an inactive form by an anti-sigma factor until released by regulated intramembrane proteolysis (RIP). RIP occurs when an extracytoplasmic signal triggers a concerted proteolytic cascade to transmit information and elicit cellular responses. The membrane-spanning regulatory substrate protein i…
GCF_001302565.1_ASM130256v1	Glutamicibacter_halophytocola	AOZ07_RS05405	AOZ07_RS05400	A	L	ECF19	0	0	0	0	193	274	anti-sigma factor	COG5343	Anti-sigma-K factor rskA
GCF_001571245.1_ASM157124v1	Achromobacter_piechaudii_NBRC_102461	API01S_RS17535	ALT--API01S_RS17530	C	C	ECF18	4	0	0	0	189	245	RNA polymerase subunit sigma-70	COG5343	Anti-sigma-K factor rskA
GCF_009687885.1_ASM968788v1	Acrocarpospora_pleiomorpha	Aple_RS21445	Aple_RS21450	C	C	ECF19	2	2	0	1	187	250	hypothetical protein	COG5343	Anti-sigma-K factor rskA
GCF_001310225.1_ASM131022v1	Algibacter_alginicilyticus	APS56_RS14760	APS56_RS14755	H	I	ECF19	0	1	0	0	176	263	anti-sigma factor	COG5343	Anti-sigma-K factor rskA
GCF_002142495.1_ASM214249v1	Leptolyngbya_boryana_dg5	APT55_RS18435	APT55_RS18440	A	A	ECF34	0	0	0	0	195	250	anti-sigma factor	COG5343	Anti-sigma-K factor rskA
GCF_001514355.1_ASM151435v1	Achromobacter_denitrificans	APT56_RS24080	APT56_RS24075	C	C	ECF18	4	0	0	0	181	223	hypothetical protein	COG5343	Anti-sigma-K factor rskA
GCF_001518815.1_ASM151881v1	Pseudomonas_oryzihabitans	APT59_RS02425	ALT--APT59_RS02420	C	C	ECF18	5	0	0	0	175	236	RNA polymerase subunit sigma-70	COG5343	Anti-sigma-K factor rskA
GCF_001465855.1_ASM146585v1	Rathayibacter_toxicus	APU90_RS03285	APU90_RS03280	A	E	ECF19	2	0	0	0	186	283	anti-sigma factor	COG5343	Anti-sigma-K factor rskA
GCF_001484065.1_ASM148406v1	Pannonibacter_phragmitetus	APZ00_RS07860	None	A	V	ECF11	0	0	0	0	202	0	None	NA	NA
GCF_001310275.1_ASM131027v1	Nocardia_arizonensis	APZ21_RS25090	APZ21_RS25095	G	S	ECF19	2	0	0	0	191	78	hypothetical protein	COG5343	regulation of RNA biosynthetic process
GCF_001414055.1_ASM141405v1	Caulobacter_henricii	AQ619_RS04520	ALT--AQ619_RS04515	C	C	ECF18	3	0	0	0	184	240	hypothetical protein	COG5343	Anti-sigma-K factor rskA
GCF_001513975.1_ASM151397v1	Streptomyces_curacoi	AQI70_RS27730	AQI70_RS27725	C	C	ECF19	2	2	0	1	180	272	anti-sigma factor	COG5343	An anti-sigma factor for extracytoplasmic function (ECF) sigma factor SigK. ECF sigma factors are held in an inactive form by an anti-sigma factor until released by regulated intramembrane proteolysis (RIP). RIP occurs when an extracytoplasmic signal triggers a concerted proteolytic cascade to transmit information and elicit cellular responses. The membrane-spanning regulatory substrate protein i…
GCF_001513965.1_ASM151396v1	Streptomyces_cellostaticus	AQI88_RS34935	AQI88_RS34930	C	C	ECF19	2	2	0	1	180	272	anti-sigma factor	COG5343	An anti-sigma factor for extracytoplasmic function (ECF) sigma factor SigK. ECF sigma factors are held in an inactive form by an anti-sigma factor until released by regulated intramembrane proteolysis (RIP). RIP occurs when an extracytoplasmic signal triggers a concerted proteolytic cascade to transmit information and elicit cellular responses. The membrane-spanning regulatory substrate protein i…
GCF_001513955.1_ASM151395v1	Streptomyces_pseudovenezuelae	AQI94_RS34805	AQI94_RS34810	C	C	ECF19	2	2	0	1	180	274	anti-sigma factor	COG5343	An anti-sigma factor for extracytoplasmic function (ECF) sigma factor SigK. ECF sigma factors are held in an inactive form by an anti-sigma factor until released by regulated intramembrane proteolysis (RIP). RIP occurs when an extracytoplasmic signal triggers a concerted proteolytic cascade to transmit information and elicit cellular responses. The membrane-spanning regulatory substrate protein i…
GCF_001514035.1_ASM151403v1	Streptomyces_yokosukanensis	AQI95_RS33390	AQI95_RS33395	C	C	ECF19	2	2	0	1	180	282	anti-sigma factor	COG5343	An anti-sigma factor for extracytoplasmic function (ECF) sigma factor SigK. ECF sigma factors are held in an inactive form by an anti-sigma factor until released by regulated intramembrane proteolysis (RIP). RIP occurs when an extracytoplasmic signal triggers a concerted proteolytic cascade to transmit information and elicit cellular responses. The membrane-spanning regulatory substrate protein i…
GCF_001514055.1_ASM151405v1	Streptomyces_corchorusii	AQJ11_RS36750	AQJ11_RS36755	C	C	ECF19	2	2	0	1	180	281	anti-sigma factor	COG5343	An anti-sigma factor for extracytoplasmic function (ECF) sigma factor SigK. ECF sigma factors are held in an inactive form by an anti-sigma factor until released by regulated intramembrane proteolysis (RIP). RIP occurs when an extracytoplasmic signal triggers a concerted proteolytic cascade to transmit information and elicit cellular responses. The membrane-spanning regulatory substrate protein i…
GCF_001514115.1_ASM151411v1	Streptomyces_olivochromogenes	AQJ27_RS10075	AQJ27_RS10085	C	C	ECF19	2	2	0	1	180	274	anti-sigma factor	COG5343	An anti-sigma factor for extracytoplasmic function (ECF) sigma factor SigK. ECF sigma factors are held in an inactive form by an anti-sigma factor until released by regulated intramembrane proteolysis (RIP). RIP occurs when an extracytoplasmic signal triggers a concerted proteolytic cascade to transmit information and elicit cellular responses. The membrane-spanning regulatory substrate protein i…
GCF_001514125.1_ASM151412v1	Streptomyces_longwoodensis	AQJ30_RS18235	ALT--AQJ30_RS18240	C	C	ECF19	3	2	0	1	180	269	anti-sigma factor	COG5343	An anti-sigma factor for extracytoplasmic function (ECF) sigma factor SigK. ECF sigma factors are held in an inactive form by an anti-sigma factor until released by regulated intramembrane proteolysis (RIP). RIP occurs when an extracytoplasmic signal triggers a concerted proteolytic cascade to transmit information and elicit cellular responses. The membrane-spanning regulatory substrate protein i…
GCF_001514145.1_ASM151414v1	Streptomyces_canus	AQJ46_RS24955	ALT--AQJ46_RS24960	C	C	ECF19	2	2	0	1	180	274	anti-sigma factor	COG5343	An anti-sigma factor for extracytoplasmic function (ECF) sigma factor SigK. ECF sigma factors are held in an inactive form by an anti-sigma factor until released by regulated intramembrane proteolysis (RIP). RIP occurs when an extracytoplasmic signal triggers a concerted proteolytic cascade to transmit information and elicit cellular responses. The membrane-spanning regulatory substrate protein i…
GCF_001514215.1_ASM151421v1	Streptomyces_bungoensis	AQJ66_RS15790	ALT--AQJ66_RS15785	C	C	ECF19	2	2	0	1	180	272	anti-sigma factor	COG5343	An anti-sigma factor for extracytoplasmic function (ECF) sigma factor SigK. ECF sigma factors are held in an inactive form by an anti-sigma factor until released by regulated intramembrane proteolysis (RIP). RIP occurs when an extracytoplasmic signal triggers a concerted proteolytic cascade to transmit information and elicit cellular responses. The membrane-spanning regulatory substrate protein i…
GCF_001514235.1_ASM151423v1	Streptomyces_caeruleatus	AQJ67_RS39715	AQJ67_RS39710	C	C	ECF19	2	2	0	1	180	272	anti-sigma factor	COG5343	An anti-sigma factor for extracytoplasmic function (ECF) sigma factor SigK. ECF sigma factors are held in an inactive form by an anti-sigma factor until released by regulated intramembrane proteolysis (RIP). RIP occurs when an extracytoplasmic signal triggers a concerted proteolytic cascade to transmit information and elicit cellular responses. The membrane-spanning regulatory substrate protein i…
GCF_001368795.1_Paenibacillus_reamassiliensis	Paenibacillus_ihuae	AQR02_RS21720	AQR02_RS21710	A	R	ECF01	0	2	0	1	183	243	anti-sigma factor	COG5343	Anti-sigma-K factor rskA
GCF_001411475.1_ASM141147v1	Pseudomonas_endophytica	AQS70_RS20890	ALT--AQS70_RS20895	C	C	ECF18	5	0	0	0	188	243	RNA polymerase subunit sigma-70	COG5343	Anti-sigma-K factor rskA
GCF_900172375.1_A.soesokkakensis_CECT8620_Spades_Prokka	Aquimixticola_soesokkakensis	AQS8620_RS01370	ALT--AQS8620_RS01365	A	E	ECF11	3	4	0	1	237	222	transcriptional regulator	COG3806	ChrR Cupin-like domain
GCF_001552235.1_ASM155223v1	Actinomadura_rubrobrunea_NBRC_15275	AR3_RS17365	ALT--AR3_RS17360	A	-	ECF17	0	3	0	1	163	257	hypothetical protein	COG5662	AntiSigma factor
GCF_001441535.1_ASM144153v1	Altererythrobacter_troitsensis	AR323_RS12815	ALT--AR323_RS12810	C	C	ECF18	3	1	0	0	192	237	hypothetical protein	COG5343	Anti-sigma-K factor rskA
GCF_001420285.1_ASM142028v1	Chryseobacterium_aquaticum	AR438_RS13790	AR438_RS13785	V	L	ECF01	0	1	0	0	183	276	anti-sigma factor	COG5343	Anti-sigma-K factor rskA
GCF_001431725.1_ASM143172v1	Halomonas_huangheensis	AR456_RS14550	AR456_RS14555	C	C	ECF18	2	0	0	0	201	249	hypothetical protein	COG5343	Anti-sigma-K factor rskA
GCF_001421015.2_ASM142101v2	Paenibacillus_bovis	AR543_RS04955	AR543_RS04960	A	K	ECF01	0	1	0	0	193	304	hypothetical protein	COG5343	Anti-sigma-K factor rskA
GCF_001507325.1_ASM150732v1	Chryseobacterium_greenlandense	AR686_RS14090	AR686_RS14095	V	L	ECF01	0	1	0	0	183	276	anti-sigma factor	COG5343	Anti-sigma-K factor rskA
GCF_000204195.1_ASM20419v1	Acidovorax_radicis_N35	ARADN35_RS0115275	ALT--ARADN35_RS0115280	C	C	ECF18	2	0	0	0	191	263	DNA-directed RNA polymerase sigma-70 factor	COG5343	protein conserved in bacteria
GCF_001509585.1_ASM150958v1	Pseudoruegeria_marinistellae	ARC39_RS24635	ALT--ARC39_RS24630	A	E	ECF11	2	6	0	0	219	215	transcriptional regulator	COG3806	ChrR Cupin-like domain
GCF_000473205.1_ASM47320v1	Pseudophaeobacter_arcticus_DSM_23566	ARCT_RS0117560	ALT--ARCT_RS0117565	A	E	ECF11	0	4	0	1	209	211	transcriptional regulator	COG3806	anti-sigma factor
GCF_002234495.1_ASM223449v1	Arenibacter_algicola	AREALGSMS7_RS20650	ALT--AREALGSMS7_RS20645	L	N	ECF01	4	0	0	0	177	262	anti-sigma factor	COG5343	Anti-sigma-K factor RskA
GCF_000238915.1_ASM23891v2	Arthrobacter_globiformis_NBRC_12137	ARGLB_RS17450	ARGLB_RS17455	C	C	ECF19	2	0	0	0	201	293	anti-sigma factor	COG5343	Anti-sigma-K factor rskA
GCF_001293545.1_ASM129354v1	Ardenticatena_maritima	ARMA_RS14350	ARMA_RS14355	S	I	ECF34	1	4	0	2	194	247	anti-sigma factor	COG3806	Anti-sigma-K factor rskA
GCF_001046895.1_ASM104689v1	Pseudarthrobacter_siccitolerans	ARTSIC4J27_RS07070	ARTSIC4J27_RS07065	C	C	ECF19	2	0	0	0	196	278	anti-sigma factor	COG5343	Anti-sigma-K factor rskA
GCF_002082135.1_ASM208213v1	Achromobacter_ruhlandii	AruCF_RS21415	AruCF_RS21410	C	C	ECF18	4	0	0	0	181	223	hypothetical protein	COG5343	Anti-sigma-K factor rskA
GCF_001542405.1_ASM154240v1	Rhizobium_altiplani	AS026_RS19875	AS026_RS19870	C	C	ECF18	3	1	0	0	179	239	anti-sigma factor	COG5343	Anti-sigma-K factor rskA
GCF_001456955.1_ASM145695v1	Microbacterium_enclense	AS029_RS10405	AS029_RS10400	A	E	ECF19	0	0	0	0	196	273	anti-sigma factor	COG5343	Anti-sigma-K factor rskA
GCF_001457025.1_ASM145702v1	Arthrobacter_enclensis	AS031_RS03370	AS031_RS03365	C	C	ECF19	2	0	0	0	202	279	anti-sigma factor	COG5343	Anti-sigma-K factor rskA
GCF_001456965.1_ASM145696v1	Rhodococcus_enclensis	AS032_RS06545	AS032_RS06540	C	C	ECF19	3	0	0	0	222	245	anti-sigma factor	COG5343	Anti-sigma-K factor rskA
GCF_001456895.1_ASM145689v1	Exiguobacterium_enclense	AS033_RS01265	AS033_RS01270	A	R	ECF01	1	3	0	1	187	245	hypothetical protein	COG5662	Anti-sigma-K factor rskA
GCF_001456935.1_ASM145693v1	Bacillus_enclensis	AS034_RS14085	AS034_RS14090	C	C	ECF01	3	3	0	1	190	232	hypothetical protein	COG5662	Anti-sigma-K factor rskA
GCF_001563765.1_ASM156376v1	Photobacterium_sanguinicancri	AS132_RS06045	ALT--AS132_RS06040	Y	Q	ECF11	1	6	0	1	189	232	transcriptional regulator	COG3806	ChrR Cupin-like domain
GCF_001445575.1_ASM144557v1	Arthrobacter_alpinus	AS189_RS06260	AS189_RS06255	A	K	ECF19	0	0	0	0	193	260	anti-sigma factor	COG5343	Anti-sigma-K factor rskA
GCF_001746415.1_ASM174641v1	Streptomyces_agglomeratus	AS594_RS27865	AS594_RS27860	C	C	ECF19	3	3	0	1	194	254	anti-sigma factor	COG5343	An anti-sigma factor for extracytoplasmic function (ECF) sigma factor SigK. ECF sigma factors are held in an inactive form by an anti-sigma factor until released by regulated intramembrane proteolysis (RIP). RIP occurs when an extracytoplasmic signal triggers a concerted proteolytic cascade to transmit information and elicit cellular responses. The membrane-spanning regulatory substrate protein i…
GCF_000214175.1_ASM21417v1	Hoyosella_subflava_DQS3-9A1	AS9A_RS05075	AS9A_RS05070	C	C	ECF19	2	2	0	1	199	243	anti-sigma factor	COG5343	An anti-sigma factor for extracytoplasmic function (ECF) sigma factor SigK. ECF sigma factors are held in an inactive form by an anti-sigma factor until released by regulated intramembrane proteolysis (RIP). RIP occurs when an extracytoplasmic signal triggers a concerted proteolytic cascade to transmit information and elicit cellular responses. The membrane-spanning regulatory substrate protein i…
GCF_003444685.1_ASM344468v1	Pseudomonas_gallaeciensis	ASB58_RS15800	ALT--ASB58_RS15795	C	C	ECF18	4	0	0	0	182	238	anti-sigma factor	COG5343	Anti-sigma-K factor rskA
GCF_001418255.1_ASM141825v1	Thiomonas_bhubaneswarensis	ASC45_RS00830	ASC45_RS00825	C	C	ECF18	4	0	0	0	187	245	anti-sigma factor	COG5343	Anti-sigma-K factor rskA
GCF_001418225.1_ASM141822v1	Pannonibacter_indicus	ASC48_RS10825	None	A	V	ECF11	0	0	0	0	202	0	None	NA	NA
GCF_001889125.1_ASM188912v1	Janibacter_indicus	ASJ30_RS11815	ASJ30_RS11820	A	Q	ECF19	0	2	0	1	208	241	anti-sigma factor	COG5343	Anti-sigma K factor RskA
GCF_000189535.1_ASM18953v1	Pseudarthrobacter_phenanthrenivorans_Sphe3	ASPHE3_RS12820	ASPHE3_RS12825	C	C	ECF19	2	0	0	0	202	289	anti-sigma factor	COG5343	Anti-sigma-K factor rskA
GCF_001439665.1_ASM143966v1	Formosa_algae	AST99_RS10415	AST99_RS10420	F	I	ECF01	2	0	0	0	176	271	anti-sigma factor	COG5343	Anti-sigma-K factor RskA
GCF_000175215.2_ASM17521v2	Asticcacaulis_excentricus_CB_48	ASTEX_RS07005	ALT--ASTEX_RS07000	L	A	ECF11	0	7	0	2	212	217	anti-ecfsigma factor, chrr	COG3806	TIGRFAM anti-sigma factor, , ChrR family
GCF_001442625.1_ASM144262v1	Pedobacter_ginsenosidimutans	ASU31_RS04560	ASU31_RS04565	L	N	ECF01	0	1	0	0	183	285	anti-sigma factor	COG5343	Anti-sigma-K factor rskA
GCF_001483135.1_ASM148313v1	Solirubrum_puertoriconensis	ASU33_RS12475	ASU33_RS12480	L	L	ECF01	1	0	0	0	157	304	hypothetical protein	COG5343	PFAM Anti-sigma-K factor RskA
GCF_000576675.1_SOAPdenovo2.04	Pseudoalteromonas_lipolytica_SCSIO_04301	AT00_RS15085	ALT--AT00_RS15090	C	C	ECF18	3	0	0	0	176	229	hypothetical protein	COG5343	Anti-sigma-K factor rskA
GCF_001465545.3_ASM146554v3	Pandoraea_norimbergensis	AT302_RS12905	AT302_RS12900	C	C	ECF18	2	1	0	0	205	251	anti-sigma factor	COG5343	Anti-sigma-K factor rskA
GCF_001465595.2_ASM146559v2	Pandoraea_apista	AT395_RS13080	AT395_RS13075	C	C	ECF18	2	1	0	0	205	245	anti-sigma-K factor RskA	COG5343	Anti-sigma-K factor rskA
GCF_000708615.2_Chryseo_hispalense_genome	Chryseobacterium_hispalense_DSM_25574	AT45_RS02710	AT45_RS02715	V	L	ECF01	0	1	0	0	158	269	anti-sigma factor	COG5343	Anti-sigma-K factor rskA
GCF_001457455.1_NCTC11397	Corynebacterium_diphtheriae	AT687_RS00335	AT687_RS00330	L	I	ECF19	1	0	0	0	186	202	anti-sigma factor	COG5343	Anti-sigma-K factor rskA
GCF_001482415.1_ASM148241v1	Streptomyces_silvensis	AT728_RS37790	ALT--AT728_RS37795	C	C	ECF19	2	2	0	1	180	282	anti-sigma factor	COG5343	An anti-sigma factor for extracytoplasmic function (ECF) sigma factor SigK. ECF sigma factors are held in an inactive form by an anti-sigma factor until released by regulated intramembrane proteolysis (RIP). RIP occurs when an extracytoplasmic signal triggers a concerted proteolytic cascade to transmit information and elicit cellular responses. The membrane-spanning regulatory substrate protein i…
GCF_001466725.1_ASM146672v1	Lacimicrobium_alkaliphilum	AT746_RS00230	ALT--AT746_RS00235	C	C	ECF18	3	0	0	0	175	233	hypothetical protein	COG5343	protein conserved in bacteria
GCF_001660485.1_ASM166048v1	Agromyces_aureus	ATC03_RS17380	ATC03_RS17385	A	L	ECF19	2	0	0	0	196	272	anti-sigma factor	COG5343	Anti-sigma-K factor rskA
GCF_007993815.1_ASM799381v1	Acidovorax_delafieldii	ATF69_RS13360	ATF69_RS13355	C	C	ECF18	2	0	0	0	191	263	RNA polymerase subunit sigma-70	COG5343	protein conserved in bacteria
GCF_000227215.1_ASM22721v2	Acidithiobacillus_thiooxidans_ATCC_19377	ATHIO_RS0106780	ATHIO_RS0106775	C	C	ECF18	3	0	0	0	183	233	hypothetical protein	COG5343	Anti-sigma-K factor rskA
GCF_002813455.1_ASM281345v1	Pseudomonas_baetica	ATI02_RS05185	ATI02_RS05180	C	C	ECF18	4	0	0	0	177	228	RNA polymerase subunit sigma-70	COG5343	RNA polymerase subunit sigma-70
GCF_002813445.1_ASM281344v1	Pseudomonas_tolaasii_NCPPB_2192	ATI14_RS04305	ALT--ATI14_RS04310	C	C	ECF18	4	1	0	0	208	225	anti-sigma K factor	COG5343	Anti-sigma-K factor rskA
GCF_003426945.1_ASM342694v1	Thermus_sediminis	ATI37_RS09755	ALT--ATI37_RS09760	A	K	ECF19	1	2	0	1	172	213	anti-sigma factor	COG5343	Anti-sigma-K factor rskA
GCF_003259905.1_ASM325990v1	Salipiger_aestuarii	ATI53_RS03195	ATI53_RS03200	C	C	ECF18	3	0	0	0	184	224	hypothetical protein	COG5343	Protein conserved in bacteria
GCF_002563955.1_ASM256395v1	Microbacterium_agarici	ATJ78_RS04865	ATJ78_RS04860	A	L	ECF19	0	0	0	0	196	280	anti-sigma factor	COG5343	Anti-sigma-K factor rskA
GCF_002563715.1_ASM256371v1	Isoptericola_jiangsuensis	ATJ88_RS15975	ATJ88_RS15970	C	C	ECF19	3	0	0	0	188	279	anti-sigma factor	COG5343	Anti-sigma-K factor rskA
GCF_003149195.1_ASM314919v1	Branchiibius_hedensis	ATK17_RS12440	ATK17_RS12445	A	V	ECF19	1	2	0	1	186	223	anti-sigma factor	COG5343	Anti-sigma-K factor rskA
GCF_002846615.1_ASM284661v1	Amycolatopsis_niigatensis	ATK30_RS35325	ATK30_RS35330	C	C	ECF19	2	2	0	1	197	253	hypothetical protein	COG5343	An anti-sigma factor for extracytoplasmic function (ECF) sigma factor SigK. ECF sigma factors are held in an inactive form by an anti-sigma factor until released by regulated intramembrane proteolysis (RIP). RIP occurs when an extracytoplasmic signal triggers a concerted proteolytic cascade to transmit information and elicit cellular responses. The membrane-spanning regulatory substrate protein i…
GCF_004362715.1_ASM436271v1	Pedobacter_metabolipauper	ATK78_RS01925	None	L	K	ECF01	0	0	0	0	184	0	None	NA	NA
GCF_002846365.1_ASM284636v1	Nocardia_fluminea	ATK86_RS10255	ALT--ATK86_RS10260	G	S	ECF19	1	1	0	0	191	83	hypothetical protein	COG5343	regulation of RNA biosynthetic process
GCF_004363175.1_ASM436317v1	Maritalea_mobilis	ATL17_RS14320	ATL17_RS14325	C	C	ECF18	4	0	0	0	188	244	hypothetical protein	COG5343	protein conserved in bacteria
GCF_002846495.1_ASM284649v1	Tetrasphaera_duodecadis	ATL31_RS12415	ATL31_RS12420	A	T	ECF19	0	2	0	1	200	265	anti-sigma factor	COG5343	Anti-sigma K factor RskA
GCF_002564005.1_ASM256400v1	Sanguibacter_antarcticus	ATL42_RS12440	ATL42_RS12445	C	C	ECF19	2	0	0	0	199	265	hypothetical protein	COG5343	Anti-sigma-K factor rskA
GCF_002813375.1_ASM281337v1	Pseudonocardia_alni	ATL51_RS06525	ALT--ATL51_RS06520	A	L	ECF34	1	2	0	1	225	293	anti-sigma factor	COG5343	Anti-sigma-K factor rskA
GCF_001558695.1_ASM155869v1	Paramesorhizobium_deserti	ATN84_RS03280	ALT--ATN84_RS03275	C	C	ECF18	3	1	0	0	187	237	hypothetical protein	COG5343	Anti-sigma-K factor rskA
GCF_001559595.1_CAIM912T.1	Enterovibrio_coralii	ATN88_RS14950	ALT--ATN88_RS14945	Y	H	ECF11	1	5	0	1	210	220	transcriptional regulator	COG3806	ChrR Cupin-like domain
GCF_000671395.1_SOAPdenovo_v1.05	Actibacterium_atlanticum	ATO10_RS02250	ALT--ATO10_RS02255	A	E	ECF11	0	4	0	1	171	210	transcriptional regulator	COG3806	anti-sigma factor
GCF_001205715.1_ASM120571v1	Pseudaestuariivita_atlantica	ATO11_RS00035	ATO11_RS00030	C	C	ECF18	3	0	0	0	183	234	hypothetical protein	COG5343	Protein conserved in bacteria
GCF_002210095.1_ASM221009v1	Marinibacterium_profundimaris	ATO3_RS12630	ATO3_RS12635	C	C	ECF18	3	0	0	0	182	229	hypothetical protein	COG5343	Anti-sigma-K factor rskA
GCF_002088235.1_ASM208823v1	Oceanococcus_atlanticus	ATO7_RS07125	ATO7_RS07130	C	C	ECF18	2	1	0	0	177	226	hypothetical protein	COG5343	protein conserved in bacteria
GCF_000768315.1_ASM76831v1	Pseudooceanicola_atlanticus	ATO9_RS13060	ALT--ATO9_RS13055	C	C	ECF18	2	0	0	0	180	237	hypothetical protein	COG5343	Anti-sigma-K factor rskA
GCF_001558125.2_ASM155812v2	Amycolatopsis_regifaucium	ATP06_RS03280	ATP06_RS03275	C	C	ECF19	2	2	0	1	198	241	anti-sigma factor	COG5343	Anti-sigma-K factor rskA
GCF_001641285.1_ASM164128v1	Dyella_thiooxydans	ATSB10_RS04780	ATSB10_RS04785	C	C	ECF18	3	1	0	0	186	261	hypothetical protein	COG5343	protein conserved in bacteria
GCF_000092025.1_ASM9202v1	Agrobacterium_fabrum_str._C58	ATU_RS09680	ALT--ATU_RS09685	C	C	ECF18	3	0	0	0	180	236	hypothetical protein	COG5343	protein conserved in bacteria
GCF_002914525.1_ASM291452v1	Rhizobium_hidalgonense	ATY29_RS30355	ATY29_RS30350	C	C	ECF18	3	1	0	0	183	239	anti-sigma factor, RskA family protein	COG5343	Anti-sigma-K factor rskA
GCF_000830985.1_ASM83098v1	Marinobacter_similis	AU14_RS07345	AU14_RS07350	C	C	ECF18	3	0	0	0	185	230	hypothetical protein	COG5343	protein conserved in bacteria
GCF_000831005.1_ASM83100v1	Marinobacter_salarius	AU15_RS12085	AU15_RS12080	C	C	ECF18	2	0	0	0	203	251	hypothetical protein	COG5343	Anti-sigma-K factor rskA
GCF_001484605.1_ASM148460v1	Pseudarthrobacter_sulfonivorans	AU252_RS18090	AU252_RS18085	C	C	ECF19	2	0	0	0	202	292	anti-sigma factor	COG5343	Anti-sigma-K factor rskA
GCF_001563495.1_ASM156349v1	Chryseobacterium_kwangjuense	AU378_RS20965	ALT--AU378_RS20970	V	L	ECF01	0	1	0	0	169	272	anti-sigma factor	COG5343	Anti-sigma-K factor rskA
GCF_001465795.2_ASM146579v2	Planococcus_rifietoensis	AUC31_RS13660	AUC31_RS13655	A	S	ECF01	2	3	0	1	192	249	anti-sigma factor	COG5662	Anti-sigma-K factor rskA
GCF_002158995.1_ASM215899v1	Pseudomonas_caspiana	AUC60_RS09045	AUC60_RS09040	C	C	ECF18	4	0	0	0	187	241	RNA polymerase subunit sigma-70	COG5343	Anti-sigma-K factor rskA
GCF_001723305.1_ASM172330v1	Methyloceanibacter_superfactus	AUC69_RS06065	ALT--AUC69_RS06060	A	R	ECF11	1	3	0	1	173	156	hypothetical protein	COG3806	ChrR Cupin-like domain
GCF_001463905.1_ASM146390v1	Aureimonas_frigidaquae	AUL30_RS03525	AUL30_RS03530	C	C	ECF18	4	0	0	0	191	229	hypothetical protein	COG5343	protein conserved in bacteria
GCF_001463885.1_ASM146388v1	Aureimonas_altamirensis	AUL31_RS03010	AUL31_RS03005	C	C	ECF18	3	0	0	0	186	233	hypothetical protein	COG5343	protein conserved in bacteria
GCF_001465835.2_ASM146583v2	Planococcus_kocurii	AUO94_RS16900	ALT--AUO94_RS16905	A	S	ECF01	1	3	0	1	188	239	anti-sigma factor	COG5662	Anti-sigma-K factor rskA
GCF_001618175.1_ASM161817v1	Oceanibaculum_pacificum	AUP43_RS03795	ALT--AUP43_RS03800	C	C	ECF18	3	0	0	0	182	243	anti-sigma factor	COG5343	Anti-sigma-K factor rskA
GCF_004028095.1_ASM402809v1	Paenarthrobacter_ureafaciens	AUR_RS03960	AUR_RS03965	C	C	ECF19	2	0	0	0	200	285	anti-sigma factor	COG5343	An anti-sigma factor for extracytoplasmic function (ECF) sigma factor SigK. ECF sigma factors are held in an inactive form by an anti-sigma factor until released by regulated intramembrane proteolysis (RIP). RIP occurs when an extracytoplasmic signal triggers a concerted proteolytic cascade to transmit information and elicit cellular responses. The membrane-spanning regulatory substrate protein i…
GCF_006539925.1_ASM653992v1	Glutamicibacter_uratoxydans	AUR04nite_RS02255	AUR04nite_RS02260	A	L	ECF19	0	0	0	0	192	265	anti-sigma factor	COG5343	Anti-sigma-K factor rskA
GCF_000016285.1_ASM1628v1	Agrobacterium_vitis_S4	AVI_RS01895	AVI_RS01890	C	C	ECF18	4	0	0	0	178	240	hypothetical protein	COG5343	Anti-sigma-K factor rskA
GCF_001482405.1_ASM148240v1	Ponticoccus_marisrubri	AVJ23_RS00525	AVJ23_RS00520	C	C	ECF18	2	0	0	0	183	231	hypothetical protein	COG5343	Protein conserved in bacteria
GCF_001482675.1_ASM148267v1	Nocardia_jinanensis_NBRC_108249	AVL37_RS10050	None	G	S	ECF19	1	0	0	0	202	0	None	NA	NA
GCF_001562195.1_ASM156219v1	Alteromonas_addita	AVL56_RS16070	ALT--AVL56_RS16075	C	C	ECF18	3	0	0	0	177	233	anti-sigma factor	COG5343	protein conserved in bacteria
GCF_001562115.1_ASM156211v1	Alteromonas_stellipolaris	AVL57_RS15965	ALT--AVL57_RS15970	C	C	ECF18	3	0	0	0	177	233	anti-sigma factor	COG5343	protein conserved in bacteria
GCF_001542625.1_ASM154262v2	Streptomyces_griseochromogenes	AVL59_RS35310	AVL59_RS35305	C	C	ECF19	2	2	0	1	180	272	anti-sigma factor	COG5343	An anti-sigma factor for extracytoplasmic function (ECF) sigma factor SigK. ECF sigma factors are held in an inactive form by an anti-sigma factor until released by regulated intramembrane proteolysis (RIP). RIP occurs when an extracytoplasmic signal triggers a concerted proteolytic cascade to transmit information and elicit cellular responses. The membrane-spanning regulatory substrate protein i…
GCF_001483765.1_ASM148376v1	Nesterenkonia_jeotgali	AVL63_RS05885	ALT--AVL63_RS05880	A	Q	ECF19	2	0	0	0	199	272	hypothetical protein	COG5343	Anti-sigma-K factor rskA
GCF_001507545.1_ASM150754v1	Ruegeria_profundi	AVO44_RS11180	ALT--AVO44_RS11175	A	A	ECF11	1	6	0	1	218	216	transcriptional regulator	COG3806	ChrR Cupin-like domain
GCF_001482745.2_ASM148274v2	Oscillatoriales_cyanobacterium_MTP1	AVR62_RS31275	ALT--AVR62_RS06945	A	W	ECF19	0	2	0	0	200	206	cupin domain-containing protein	COG1917	ChrR Cupin-like domain
GCF_001619955.1_ASM161995v1	Sphingomonas_hankookensis	AVT10_RS14120	AVT10_RS14115	C	C	ECF18	5	0	0	0	239	223	hypothetical protein	COG5343	Anti-sigma-K factor rskA
GCF_001953875.1_ASM195387v1	Streptomyces_amritsarensis	AVW11_RS26795	AVW11_RS26800	C	C	ECF19	2	2	0	1	224	250	anti-sigma-K factor RskA	COG5343	An anti-sigma factor for extracytoplasmic function (ECF) sigma factor SigK. ECF sigma factors are held in an inactive form by an anti-sigma factor until released by regulated intramembrane proteolysis (RIP). RIP occurs when an extracytoplasmic signal triggers a concerted proteolytic cascade to transmit information and elicit cellular responses. The membrane-spanning regulatory substrate protein i…
GCF_001484965.1_ASM148496v1	Bacillus_shacheensis	AVZ68_RS17585	ALT--AVZ68_RS17580	A	Q	ECF01	0	3	0	1	188	273	anti-sigma factor	COG5343	Anti-sigma-K factor rskA
GCF_001552095.1_ASM155209v1	Arthrobacter_woluwensis_NBRC_107840	AW1_RS09725	AW1_RS09730	A	T	ECF19	0	0	0	0	201	300	hypothetical protein	COG5343	Anti-sigma-K factor rskA
GCF_000708285.2_Genome_Assembly_for_Pedobacter_borealis_DSM19626	Pedobacter_borealis_DSM_19626	AW17_RS17155	AW17_RS17150	L	N	ECF01	0	1	0	0	183	285	anti-sigma factor	COG5343	Anti-sigma-K factor rskA
GCF_000834215.1_ASM83421v1	Yersinia_frederiksenii_Y225	AW19_RS03410	AW19_RS03405	C	C	ECF18	4	0	0	0	184	221	hypothetical protein	COG5343	Anti-sigma-K factor rskA
GCF_001570605.1_ASM157060v1	Herbidospora_cretacea	AW270_RS11260	AW270_RS11255	C	C	ECF19	2	2	0	1	196	240	anti-sigma factor	COG5343	Anti-sigma-K factor rskA
GCF_001570525.1_ASM157052v1	Herbidospora_sakaeratensis	AW271_RS02505	AW271_RS02510	C	C	ECF19	2	2	0	1	196	238	anti-sigma factor	COG5343	Anti-sigma-K factor rskA
GCF_001570545.1_ASM157054v1	Herbidospora_mongoliensis	AW272_RS05820	AW272_RS05815	C	C	ECF19	2	2	0	1	196	240	anti-sigma factor	COG5343	Anti-sigma-K factor rskA
GCF_001570565.1_ASM157056v1	Herbidospora_yilanensis	AW273_RS14805	AW273_RS14800	C	C	ECF19	2	2	0	1	196	237	anti-sigma factor	COG5343	Anti-sigma-K factor rskA
GCF_001570585.1_ASM157058v1	Herbidospora_daliensis	AW274_RS17790	AW274_RS17795	C	C	ECF19	2	2	0	1	196	240	anti-sigma factor	COG5343	Anti-sigma-K factor rskA
GCF_001544475.1_ASM1544475v2	Caballeronia_humi	AWB65_RS00525	ALT--AWB65_RS00530	C	C	ECF18	2	0	0	0	194	246	hypothetical protein	COG5343	Anti-sigma-K factor rskA
GCF_001544495.1_ASM1544495v2	Caballeronia_telluris	AWB66_RS13420	AWB66_RS13425	C	C	ECF18	2	0	0	0	194	247	hypothetical protein	COG5343	Anti-sigma-K factor rskA
GCF_001544515.1_ASM1544515v2	Caballeronia_terrestris	AWB67_RS05510	ALT--AWB67_RS05515	C	C	ECF18	2	0	0	0	194	246	hypothetical protein	COG5343	Anti-sigma-K factor rskA
GCF_001544535.1_ASM1544535v2	Caballeronia_choica	AWB68_RS21270	ALT--AWB68_RS21265	C	C	ECF18	2	0	0	0	194	253	hypothetical protein	COG5343	Anti-sigma-K factor rskA
GCF_001544695.2_ASM154469v2	Caballeronia_arvi	AWB74_RS18415	ALT--AWB74_RS18410	C	C	ECF18	2	1	0	0	201	245	anti-sigma factor	COG5343	Anti-sigma-K factor rskA
GCF_001544795.2_Burkholderia_sp._LMG_29319	Caballeronia_temeraria	AWB76_RS08990	ALT--AWB76_RS08995	C	C	ECF18	2	1	0	0	201	242	anti-sigma factor	COG5343	Anti-sigma-K factor rskA
GCF_001544835.2_Burkholderia_sp._LMG_29320	Caballeronia_fortuita	AWB77_RS21265	ALT--AWB77_RS21260	C	C	ECF18	2	1	0	0	201	245	anti-sigma factor	COG5343	Anti-sigma-K factor rskA
GCF_001544875.2_Burkholderia_sp._LMG_29322	Caballeronia_hypogeia	AWB79_RS10365	AWB79_RS10360	C	C	ECF18	2	1	0	0	201	244	anti-sigma factor	COG5343	Anti-sigma-K factor rskA
GCF_001544915.2_ASM154491v2	Caballeronia_pedi	AWB80_RS32075	ALT--AWB80_RS32070	C	C	ECF18	2	1	0	0	201	244	anti-sigma factor	COG5343	Anti-sigma-K factor rskA
GCF_001544975.2_ASM154497v2	Caballeronia_arationis	AWB81_RS27090	AWB81_RS27095	C	C	ECF18	2	0	0	0	194	251	hypothetical protein	COG5343	Anti-sigma-K factor rskA
GCF_001545035.1_ASM154503v2	Caballeronia_glebae	AWB82_RS29270	ALT--AWB82_RS29275	C	C	ECF18	2	1	0	0	201	242	anti-sigma factor	COG5343	Anti-sigma-K factor rskA
GCF_001545075.1_ASM154507v2	Caballeronia_ptereochthonis	AWB83_RS05390	AWB83_RS05395	C	C	ECF18	2	1	0	0	201	250	anti-sigma factor	COG5343	Anti-sigma-K factor rskA
GCF_002101815.1_ASM210181v1	Mycobacterium_paraense	AWB89_RS08215	AWB89_RS08220	C	C	ECF19	3	0	0	0	185	232	anti-sigma factor	COG5343	An anti-sigma factor for extracytoplasmic function (ECF) sigma factor SigK. ECF sigma factors are held in an inactive form by an anti-sigma factor until released by regulated intramembrane proteolysis (RIP). RIP occurs when an extracytoplasmic signal triggers a concerted proteolytic cascade to transmit information and elicit cellular responses. The membrane-spanning regulatory substrate protein i…
GCF_002102065.1_ASM210206v1	Mycolicibacterium_conceptionense	AWB98_RS17990	AWB98_RS17995	C	C	ECF19	3	0	0	0	193	235	anti-sigma factor	COG5343	An anti-sigma factor for extracytoplasmic function (ECF) sigma factor SigK. ECF sigma factors are held in an inactive form by an anti-sigma factor until released by regulated intramembrane proteolysis (RIP). RIP occurs when an extracytoplasmic signal triggers a concerted proteolytic cascade to transmit information and elicit cellular responses. The membrane-spanning regulatory substrate protein i…
GCF_002101585.1_ASM210158v1	Mycolicibacter_engbaekii	AWC02_RS08395	AWC02_RS08400	C	C	ECF19	3	0	0	0	187	231	anti-sigma factor	COG5343	An anti-sigma factor for extracytoplasmic function (ECF) sigma factor SigK. ECF sigma factors are held in an inactive form by an anti-sigma factor until released by regulated intramembrane proteolysis (RIP). RIP occurs when an extracytoplasmic signal triggers a concerted proteolytic cascade to transmit information and elicit cellular responses. The membrane-spanning regulatory substrate protein i…
GCF_002102185.1_ASM210218v1	Mycobacterium_fragae	AWC06_RS12410	AWC06_RS12415	C	C	ECF19	3	0	0	0	186	231	anti-sigma factor	COG5343	An anti-sigma factor for extracytoplasmic function (ECF) sigma factor SigK. ECF sigma factors are held in an inactive form by an anti-sigma factor until released by regulated intramembrane proteolysis (RIP). RIP occurs when an extracytoplasmic signal triggers a concerted proteolytic cascade to transmit information and elicit cellular responses. The membrane-spanning regulatory substrate protein i…
GCF_002102175.1_ASM210217v1	Mycobacterium_gastri	AWC07_RS10190	AWC07_RS10195	C	C	ECF19	3	0	0	0	187	232	anti-sigma factor	COG5343	An anti-sigma factor for extracytoplasmic function (ECF) sigma factor SigK. ECF sigma factors are held in an inactive form by an anti-sigma factor until released by regulated intramembrane proteolysis (RIP). RIP occurs when an extracytoplasmic signal triggers a concerted proteolytic cascade to transmit information and elicit cellular responses. The membrane-spanning regulatory substrate protein i…
GCF_002101675.1_ASM210167v1	Mycobacterium_gordonae	AWC08_RS20625	AWC08_RS20630	C	C	ECF19	3	1	0	0	187	231	anti-sigma factor	COG5343	An anti-sigma factor for extracytoplasmic function (ECF) sigma factor SigK. ECF sigma factors are held in an inactive form by an anti-sigma factor until released by regulated intramembrane proteolysis (RIP). RIP occurs when an extracytoplasmic signal triggers a concerted proteolytic cascade to transmit information and elicit cellular responses. The membrane-spanning regulatory substrate protein i…
GCF_002101705.1_ASM210170v1	Mycolicibacterium_iranicum	AWC12_RS02960	AWC12_RS02955	C	C	ECF19	4	0	0	0	237	240	anti-sigma factor	COG5343	An anti-sigma factor for extracytoplasmic function (ECF) sigma factor SigK. ECF sigma factors are held in an inactive form by an anti-sigma factor until released by regulated intramembrane proteolysis (RIP). RIP occurs when an extracytoplasmic signal triggers a concerted proteolytic cascade to transmit information and elicit cellular responses. The membrane-spanning regulatory substrate protein i…
GCF_002101745.1_ASM210174v1	Mycobacterium_kubicae	AWC13_RS21235	AWC13_RS21240	C	C	ECF19	3	0	0	0	187	232	anti-sigma factor	COG5343	An anti-sigma factor for extracytoplasmic function (ECF) sigma factor SigK. ECF sigma factors are held in an inactive form by an anti-sigma factor until released by regulated intramembrane proteolysis (RIP). RIP occurs when an extracytoplasmic signal triggers a concerted proteolytic cascade to transmit information and elicit cellular responses. The membrane-spanning regulatory substrate protein i…
GCF_002102255.1_ASM210225v1	Mycobacterium_nebraskense	AWC17_RS12250	AWC17_RS12255	C	C	ECF19	4	0	0	0	187	232	anti-sigma factor	COG5343	An anti-sigma factor for extracytoplasmic function (ECF) sigma factor SigK. ECF sigma factors are held in an inactive form by an anti-sigma factor until released by regulated intramembrane proteolysis (RIP). RIP occurs when an extracytoplasmic signal triggers a concerted proteolytic cascade to transmit information and elicit cellular responses. The membrane-spanning regulatory substrate protein i…
GCF_002101845.1_ASM210184v1	Mycobacterium_riyadhense	AWC22_RS00295	AWC22_RS00290	C	C	ECF19	3	0	0	0	187	234	anti-sigma factor	COG5343	An anti-sigma factor for extracytoplasmic function (ECF) sigma factor SigK. ECF sigma factors are held in an inactive form by an anti-sigma factor until released by regulated intramembrane proteolysis (RIP). RIP occurs when an extracytoplasmic signal triggers a concerted proteolytic cascade to transmit information and elicit cellular responses. The membrane-spanning regulatory substrate protein i…
GCF_002102355.1_ASM210235v1	Mycobacterium_sherrisii	AWC25_RS12335	AWC25_RS12340	C	C	ECF19	3	0	0	0	187	233	anti-sigma factor	COG5343	An anti-sigma factor for extracytoplasmic function (ECF) sigma factor SigK. ECF sigma factors are held in an inactive form by an anti-sigma factor until released by regulated intramembrane proteolysis (RIP). RIP occurs when an extracytoplasmic signal triggers a concerted proteolytic cascade to transmit information and elicit cellular responses. The membrane-spanning regulatory substrate protein i…
GCF_002116635.1_ASM211663v1	Mycobacterium_szulgai	AWC27_RS07160	AWC27_RS07155	C	C	ECF19	3	0	0	0	187	234	anti-sigma factor	COG5343	An anti-sigma factor for extracytoplasmic function (ECF) sigma factor SigK. ECF sigma factors are held in an inactive form by an anti-sigma factor until released by regulated intramembrane proteolysis (RIP). RIP occurs when an extracytoplasmic signal triggers a concerted proteolytic cascade to transmit information and elicit cellular responses. The membrane-spanning regulatory substrate protein i…
GCF_002101965.1_ASM210196v1	Mycolicibacterium_wolinskyi	AWC31_RS10860	AWC31_RS10865	C	C	ECF19	3	0	0	0	193	237	anti-sigma factor	COG5343	An anti-sigma factor for extracytoplasmic function (ECF) sigma factor SigK. ECF sigma factors are held in an inactive form by an anti-sigma factor until released by regulated intramembrane proteolysis (RIP). RIP occurs when an extracytoplasmic signal triggers a concerted proteolytic cascade to transmit information and elicit cellular responses. The membrane-spanning regulatory substrate protein i…
GCF_001637565.1_ASM163756v1	Janibacter_melonis	AWH69_RS06635	AWH69_RS06630	A	S	ECF19	1	2	0	1	206	257	anti-sigma factor	COG5343	Anti-sigma-K factor rskA
GCF_001703635.1_ASM170363v1	Hoeflea_olei	AWJ14_RS06980	AWJ14_RS06975	C	C	ECF18	2	0	0	0	179	239	hypothetical protein	COG5343	Anti-sigma-K factor rskA
GCF_001592935.1_ASM159293v1	Roseivirga_echinicomitans	AWN68_RS16550	AWN68_RS16545	L	I	ECF70	1	0	0	0	186	271	anti-sigma factor	COG5343	PFAM Anti-sigma-K factor RskA
GCF_001570365.1_ASM157036v1	Microtetraspora_fusca	AWQ68_RS26610	ALT--AWQ68_RS26605	A	C	ECF11	1	0	0	0	189	325	hypothetical protein	COG5662	AntiSigma factor
GCF_001988955.1_ASM198895v1	Spirosoma_montaniterrae	AWR27_RS03070	AWR27_RS03065	I	L	ECF34	0	1	0	0	184	273	anti-sigma factor	COG5343	PFAM Anti-sigma-K factor RskA
GCF_001517585.1_IMG-taxon_2603880215_annotated_assembly	Roseibaca_calidilacus	AWT76_RS10470	ALT--AWT76_RS10475	A	S	ECF11	1	4	0	1	216	212	transcriptional regulator	COG3806	ChrR Cupin-like domain
GCF_001542775.1_ASM154277v1	Microterricola_viridarii	AWU67_RS11080	AWU67_RS11075	A	E	ECF19	0	0	0	0	197	275	anti-sigma factor	COG5343	Anti-sigma-K factor rskA
GCF_000974705.1_ASM97470v1	Mycobacterium_celatum	AWU83_RS05925	AWU83_RS05920	C	C	ECF19	3	0	0	0	187	230	anti-sigma factor	COG5343	An anti-sigma factor for extracytoplasmic function (ECF) sigma factor SigK. ECF sigma factors are held in an inactive form by an anti-sigma factor until released by regulated intramembrane proteolysis (RIP). RIP occurs when an extracytoplasmic signal triggers a concerted proteolytic cascade to transmit information and elicit cellular responses. The membrane-spanning regulatory substrate protein i…
GCF_001592945.1_ASM159294v1	Roseivirga_seohaensis	AWW67_RS10755	AWW67_RS10750	L	V	ECF34	1	0	0	0	186	271	anti-sigma factor	COG5343	PFAM Anti-sigma-K factor RskA
GCF_001536285.1_IMG-taxon_2634166352_annotated_assembly	Frankia_irregularis	AWX74_RS17285	ALT--AWX74_RS17280	A	T	ECF34	1	6	0	1	218	426	hypothetical protein	NA	NA
GCF_001550375.1_ASM155037v1	Streptomyces_europaeiscabiei	AWZ10_RS22805	ALT--AWZ10_RS22810	C	C	ECF19	2	0	0	0	180	0	anti-sigma factor	NA	NA
GCF_003269065.1_ASM326906v1	Acidovorax_anthurii	AX018_RS22940	ALT--AX018_RS22935	C	C	ECF18	2	0	0	0	191	268	RNA polymerase subunit sigma-70	COG5343	protein conserved in bacteria
GCF_001565895.1_ASM156589v1	Paraglaciecola_hydrolytica	AX660_RS18780	AX660_RS18775	C	C	ECF18	5	0	0	0	176	238	anti-sigma factor	COG5343	protein conserved in bacteria
GCF_001885585.1_ASM188558v1	Pararhizobium_antarcticum	AX760_RS24010	AX760_RS24005	C	C	ECF18	3	0	0	0	179	243	anti-sigma factor	COG5343	protein conserved in bacteria
GCF_001553935.1_ASM155393v1	Actinomyces_oris	AXE84_RS07280	ALT--AXE84_RS07285	A	E	ECF19	1	0	0	0	210	317	anti-sigma factor	COG5343	Anti-sigma-K factor rskA
GCF_001553565.1_ASM155356v1	Actinomyces_radicidentis	AXF14_RS02175	None	A	E	ECF19	0	0	0	0	184	0	None	NA	NA
GCF_001575165.1_ASM157516v1	Tsukamurella_pulmonis	AXK56_RS14365	AXK56_RS14370	C	C	ECF19	2	0	0	0	188	248	anti-sigma factor	COG5343	An anti-sigma factor for extracytoplasmic function (ECF) sigma factor SigK. ECF sigma factors are held in an inactive form by an anti-sigma factor until released by regulated intramembrane proteolysis (RIP). RIP occurs when an extracytoplasmic signal triggers a concerted proteolytic cascade to transmit information and elicit cellular responses. The membrane-spanning regulatory substrate protein i…
GCF_001641695.1_ASM164169v1	Bradyrhizobium_neotropicale	AXW67_RS39345	ALT--AXW67_RS39350	C	C	ECF18	2	0	0	0	181	345	hypothetical protein	COG5343	Anti-sigma-K factor rskA
GCF_000219745.1_ASM21974v1	Achromobacter_insuavis_AXX-A	AXXA_RS06030	AXXA_RS06035	C	C	ECF18	4	0	0	0	181	223	hypothetical protein	COG5343	Anti-sigma-K factor rskA
GCF_001637395.1_ASM163739v1	Leptolyngbya_valderiana_BDU_20041	AY599_RS17020	ALT--AY599_RS17025	A	H	ECF34	0	3	0	0	243	316	hypothetical protein	COG5662	AntiSigma factor
GCF_001637315.1_ASM163731v1	Phormidium_willei_BDU_130791	AY600_RS14725	ALT--AY600_RS14720	A	H	ECF34	0	1	0	0	184	307	hypothetical protein	COG5662	AntiSigma factor
GCF_002024805.1_ASM202480v1	Elizabethkingia_bruuniana	AYC65_RS03700	AYC65_RS03705	V	L	ECF34	0	1	0	0	158	272	anti-sigma factor	COG5343	Anti-sigma-K factor RskA
GCF_001641635.1_ASM164163v1	Bradyrhizobium_centrolobii	AYJ54_RS03885	ALT--AYJ54_RS03880	C	C	ECF18	2	0	0	0	181	345	hypothetical protein	COG5343	Anti-sigma-K factor rskA
GCF_001561995.1_ASM156199v1	Pseudovibrio_hongkongensis	AYK82_RS11185	ALT--AYK82_RS11190	A	M	ECF11	1	8	0	1	194	226	hypothetical protein	COG3806	anti-sigma factor
GCF_001605965.1_ASM160596v1	Pseudomonas_koreensis	AYO71_RS20285	AYO71_RS20290	C	C	ECF18	4	0	0	0	175	230	DNA-directed RNA polymerase sigma-70 factor	COG5343	RNA polymerase subunit sigma-70
GCF_001579805.1_ASM157980v1	Pseudomonas_azotoformans	AYR47_RS20945	ALT--AYR47_RS20940	C	C	ECF18	5	0	0	0	171	222	RNA polymerase subunit sigma-70	COG5343	RNA polymerase subunit sigma-70
GCF_001639725.1_ASM163972v1	Marinomonas_atlantica	AYW75_RS07605	AYW75_RS07600	C	C	ECF18	5	0	0	0	180	226	hypothetical protein	COG5343	Anti-sigma-K factor rskA
GCF_001639745.1_ASM163974v1	Marinomonas_gallaica	AYW76_RS07695	AYW76_RS07690	C	C	ECF18	5	0	0	0	180	226	hypothetical protein	COG5343	Anti-sigma-K factor rskA
GCF_001580365.1_ASM158036v1	Kocuria_turfanensis	AYX06_RS11160	AYX06_RS11165	G	A	ECF19	3	2	0	1	178	278	hypothetical protein	COG5343	Anti-sigma-K factor rskA
GCF_000708755.2_ASM70875v2	Bacillus_indicus_LMG_22858	AZ46_RS20145	ALT--AZ46_RS20140	A	M	ECF01	0	3	0	1	187	254	anti-sigma factor	COG5662	Anti-sigma-K factor rskA
GCF_001590785.1_ASM159078v1	Bacillus_trypoxylicola	AZF04_RS16400	AZF04_RS16395	A	K	ECF01	1	3	0	1	187	271	anti-sigma factor	COG5662	Anti-sigma-K factor rskA
GCF_000283655.1_ASM28365v1	Azospirillum_lipoferum_4B	AZOLI_RS26080	ALT--AZOLI_RS26085	A	A	ECF11	1	5	0	1	219	246	transcriptional regulator	COG3806	ChrR Cupin-like domain
GCF_000373265.1_ASM37326v1	Pontibacter_roseus_DSM_17521	B051_RS0113890	ALT--B051_RS0113885	M	I	ECF01	1	1	0	0	157	279	anti-sigma factor	COG5343	PFAM Anti-sigma-K factor RskA
GCF_000373365.1_ASM37336v1	Frankia_discariae	B056_RS0104335	B056_RS0104340	C	C	ECF19	2	2	0	1	203	265	anti-sigma factor	COG5343	Anti-sigma-K factor rskA
GCF_002222055.1_ASM222205v1	Flavobacterium_araucananum	B0A64_RS20305	B0A64_RS20300	F	Y	ECF01	2	0	0	0	176	262	anti-sigma factor	COG5343	Anti-sigma-K factor RskA
GCF_002217285.1_ASM221728v1	Flavobacterium_hercynium	B0A66_RS12220	B0A66_RS12225	F	Y	ECF01	2	0	0	0	176	262	anti-sigma factor	COG5343	Anti-sigma-K factor RskA
GCF_002217445.1_ASM221744v1	Flavobacterium_spartansii	B0A71_RS08040	B0A71_RS08045	F	Y	ECF01	2	0	0	0	176	262	anti-sigma factor	COG5343	Anti-sigma-K factor RskA
GCF_002217355.1_ASM221735v1	Flavobacterium_oncorhynchi	B0A75_RS18405	B0A75_RS18410	F	Y	ECF01	2	0	0	0	176	262	anti-sigma factor	COG5343	Anti-sigma-K factor RskA
GCF_002217475.1_ASM221747v1	Flavobacterium_tructae	B0A80_RS19630	ALT--B0A80_RS19625	F	Y	ECF01	2	0	0	0	176	262	anti-sigma factor	COG5343	Anti-sigma-K factor RskA
GCF_002217395.1_ASM221739v1	Flavobacterium_plurextorum	B0A81_RS09370	B0A81_RS09365	F	Y	ECF01	2	0	0	0	176	262	anti-sigma factor	COG5343	Anti-sigma-K factor RskA
GCF_900156505.1_IMG-taxon_2681812930_annotated_assembly	Yoonia_rosea	B0B09_RS06515	ALT--B0B09_RS06510	C	C	ECF18	3	0	0	0	182	232	hypothetical protein	COG5343	Anti-sigma-K factor rskA
GCF_900156345.1_IMG-taxon_2681812890_annotated_assembly	Pontibacter_indicus	B0B12_RS02985	B0B12_RS02980	I	L	ECF01	1	1	0	0	159	284	anti-sigma factor	COG5343	PFAM Anti-sigma-K factor RskA
GCF_002906155.1_ASM290615v1	Pseudomonas_laurylsulfativorans	B0D71_RS22490	B0D71_RS22495	C	C	ECF18	5	1	0	0	208	224	anti-sigma factor	COG5343	Anti-sigma-K factor rskA
GCF_001999245.1_ASM199924v1	Labrenzia_aggregata	B0E33_RS14160	None	A	L	ECF11	0	0	0	0	190	0	None	NA	NA
GCF_002177115.1_ASM217711v1	Chryseobacterium_mucoviscidosis	B0E34_RS13480	B0E34_RS13485	V	L	ECF18	0	1	0	0	158	269	anti-sigma factor	COG5343	Anti-sigma-K factor rskA
GCF_002150765.1_ASM215076v1	Lentzea_kentuckyensis	B0F77_RS19875	B0F77_RS19880	C	C	ECF19	2	4	0	1	200	241	hypothetical protein	COG5343	Anti-sigma-K factor rskA
GCF_002846575.1_ASM284657v1	Flavobacterium_lindanitolerans	B0G92_RS08290	B0G92_RS08285	F	F	ECF01	2	0	0	0	176	261	anti-sigma factor	COG5343	Anti-sigma-K factor RskA
GCF_003002925.1_ASM300292v1	Halomonas_songnenensis	B0H98_RS15105	ALT--B0H98_RS15100	C	C	ECF18	5	0	0	0	187	238	RNA polymerase subunit sigma-70	COG5343	Anti-sigma-K factor rskA
GCF_003014655.1_ASM301465v1	Planomicrobium_soli	B0H99_RS10985	B0H99_RS10990	A	S	ECF01	1	3	0	1	188	239	anti-sigma factor	COG5662	Anti-sigma-K factor rskA
GCF_003259835.1_ASM325983v1	Flavobacterium_aquaticum	B0I03_RS11110	B0I03_RS11105	F	M	ECF18	2	0	0	0	176	261	anti-sigma factor	COG5343	Anti-sigma-K factor RskA
GCF_003003265.1_ASM300326v1	Glaciihabitans_tibetensis	B0I08_RS12985	B0I08_RS12990	A	E	ECF19	0	0	0	0	200	298	anti-sigma factor	COG5343	Anti-sigma-K factor rskA
GCF_003014535.1_ASM301453v1	Taibaiella_chishuiensis	B0I18_RS12630	B0I18_RS12625	L	L	ECF19	0	0	0	0	181	278	anti-sigma factor	COG5343	Anti-sigma-K factor rskA
GCF_004364125.1_ASM436412v1	Sphingobacterium_paludis	B0I21_RS01280	ALT--B0I21_RS01275	V	I	ECF18	0	1	0	0	187	287	anti-sigma factor	COG5343	Anti-sigma-K factor rskA
GCF_004365655.1_ASM436565v1	Chryseobacterium_xixisoli	B0I22_RS05395	ALT--B0I22_RS05390	M	L	ECF34	1	1	0	0	158	266	anti-sigma factor	COG5343	Anti-sigma-K factor rskA
GCF_003002955.1_ASM300295v1	Glycomyces_artemisiae	B0I28_RS09480	B0I28_RS09475	C	C	ECF19	3	2	0	1	204	246	anti-sigma factor	COG5343	Anti-sigma-K factor rskA
GCF_003259845.1_ASM325984v1	Actinoplanes_lutulentus	B0I29_RS42310	B0I29_RS42305	C	C	ECF19	2	2	0	1	200	238	anti-sigma factor	COG5343	Anti-sigma-K factor rskA
GCF_003014735.1_ASM301473v1	Saccharothrix_carnea	B0I31_RS38995	B0I31_RS38990	C	C	ECF19	2	2	0	1	196	252	anti-sigma factor	COG5343	Anti-sigma-K factor rskA
GCF_003001935.1_ASM300193v1	Nonomuraea_fuscirosea	B0I32_RS01385	ALT--B0I32_RS01390	A	A	ECF19	0	3	0	0	186	296	maleylpyruvate isomerase family mycothiol-dependent enzyme	NA	Mycothiol maleylpyruvate isomerase N-terminal domain
GCF_003001955.1_ASM300195v1	Prauserella_shujinwangii	B0I33_RS17630	B0I33_RS17635	C	C	ECF19	2	2	0	1	206	258	hypothetical protein	COG5343	Anti-sigma-K factor rskA
GCF_004362915.1_ASM436291v1	Erwinia_aphidicola	B0I34_RS19460	B0I34_RS19465	C	C	ECF18	2	0	0	0	180	220	hypothetical protein	COG5343	protein conserved in bacteria
GCF_002081795.1_ASM208179v1	Nocardia_donostiensis	B0T36_RS13670	ALT--B0T36_RS13665	S	S	ECF19	2	0	0	0	191	83	hypothetical protein	COG5343	regulation of RNA biosynthetic process
GCF_002005165.1_ASM200516v1	Novibacillus_thermophilus	B0W44_RS11395	ALT--B0W44_RS11390	A	-	ECF19	3	2	0	1	221	239	anti-sigma factor	COG5343	Anti-sigma-K factor rskA
GCF_000375525.1_ASM37552v1	Corynebacterium_propinquum_DSM_44285	B142_RS0104550	B142_RS0104555	A	V	ECF19	1	0	0	0	193	274	anti-sigma factor	COG5343	Anti-sigma-K factor rskA
GCF_000382705.1_ASM38270v1	Aureimonas_ureilytica_DSM_18598_=_NBRC_106430	B146_RS0102220	B146_RS0102225	C	C	ECF18	4	0	0	0	190	253	hypothetical protein	COG5343	Anti-sigma-K factor rskA
GCF_000375425.1_ASM37542v1	Gracilimonas_tropica_DSM_19535	B151_RS0101955	B151_RS0101950	A	I	ECF19	0	1	0	0	205	261	anti-sigma factor	COG5343	Anti-sigma-K factor rskA
GCF_000374025.1_ASM37402v1	Spirosoma_panaciterrae_DSM_21099	B153_RS0127155	B153_RS0127160	V	L	ECF34	0	1	0	0	183	271	anti-sigma factor	COG5343	PFAM Anti-sigma-K factor RskA
GCF_000374045.1_ASM37404v1	Segetibacter_koreensis_DSM_18137	B154_RS0119565	B154_RS0119560	I	V	ECF70	0	2	0	0	180	272	anti-sigma factor	COG5343	Anti-sigma-K factor rskA
GCF_000375465.1_ASM37546v1	Balneola_vulgaris_DSM_17893	B155_RS0104315	B155_RS0104320	A	I	ECF78	0	1	0	0	204	266	anti-sigma factor	COG5343	Anti-sigma-K factor rskA
GCF_000374065.1_ASM37406v1	Spirosoma_luteum_DSM_19990	B156_RS0108050	B156_RS0108055	V	L	ECF01	0	2	0	0	183	278	anti-sigma factor	COG5343	PFAM Anti-sigma-K factor RskA
GCF_000374085.1_ASM37408v1	Spirosoma_spitsbergense_DSM_19989	B157_RS0121465	ALT--B157_RS0121460	V	L	ECF01	0	2	0	0	183	276	anti-sigma factor	COG5343	PFAM Anti-sigma-K factor RskA
GCF_000374105.1_ASM37410v1	Kangiella_aquimarina_DSM_16071	B158_RS0104660	B158_RS0104655	C	C	ECF18	3	1	0	0	182	229	hypothetical protein	COG5343	protein conserved in bacteria
GCF_000302595.1_ASM30259v1	Pedobacter_arcticus_A12	B176_RS0107845	B176_RS0107850	L	Y	ECF19	0	1	0	0	183	279	hypothetical protein	COG5343	Anti-sigma-K factor rskA
GCF_002000365.1_ASM200036v1	Thioalkalivibrio_denitrificans	B1C78_RS15570	ALT--B1C78_RS15575	C	C	ECF33	2	2	0	1	190	191	zf-HC2 domain-containing protein	NA	NA
GCF_002082175.1_ASM208217v1	Streptomyces_violaceoruber	B1H20_RS05040	B1H20_RS05045	C	C	ECF19	2	3	0	1	194	250	anti-sigma factor	COG5343	Anti-sigma-K factor rskA
GCF_002005225.1_ASM200522v1	Streptomyces_pactum	B1H29_RS28905	B1H29_RS28910	C	C	ECF19	2	2	0	1	180	270	anti-sigma factor	COG5343	An anti-sigma factor for extracytoplasmic function (ECF) sigma factor SigK. ECF sigma factors are held in an inactive form by an anti-sigma factor until released by regulated intramembrane proteolysis (RIP). RIP occurs when an extracytoplasmic signal triggers a concerted proteolytic cascade to transmit information and elicit cellular responses. The membrane-spanning regulatory substrate protein i…
GCF_900162695.1_PRJEB19320	Virgibacillus_siamensis	B1K71_RS04585	B1K71_RS04580	A	-	ECF01	0	3	0	1	192	248	hypothetical protein	COG5343	Anti-sigma-K factor rskA
GCF_000374165.1_ASM37416v1	Frankia_elaeagni	B207_RS0123960	B207_RS0123955	C	C	ECF19	3	2	0	1	212	240	anti-sigma factor	COG5343	Anti-sigma-K factor rskA
GCF_000297495.1_ASM29749v1	Janibacter_hoylei_PVAS-1	B277_RS01745	B277_RS01740	A	Q	ECF19	0	2	0	1	195	241	anti-sigma factor	COG5343	Anti-sigma K factor RskA
GCF_002077695.1_ASM207769v1	Pantoea_latae	B2J69_RS00620	ALT--B2J69_RS00615	C	C	ECF18	4	0	0	0	180	215	hypothetical protein	COG5343	Anti-sigma-K factor rskA
GCF_002013645.1_ASM201364v1	Mycobacteroides_salmoniphilum	B4387_RS04970	B4387_RS04975	C	C	ECF19	3	0	0	0	181	235	anti-sigma factor	COG5343	An anti-sigma factor for extracytoplasmic function (ECF) sigma factor SigK. ECF sigma factors are held in an inactive form by an anti-sigma factor until released by regulated intramembrane proteolysis (RIP). RIP occurs when an extracytoplasmic signal triggers a concerted proteolytic cascade to transmit information and elicit cellular responses. The membrane-spanning regulatory substrate protein i…
GCF_002013895.1_ASM201389v1	Mycobacteroides_franklinii	B4393_RS20575	B4393_RS20570	C	C	ECF19	3	0	0	0	181	235	anti-sigma factor	COG5343	An anti-sigma factor for extracytoplasmic function (ECF) sigma factor SigK. ECF sigma factors are held in an inactive form by an anti-sigma factor until released by regulated intramembrane proteolysis (RIP). RIP occurs when an extracytoplasmic signal triggers a concerted proteolytic cascade to transmit information and elicit cellular responses. The membrane-spanning regulatory substrate protein i…
GCF_000444875.1_ASM44487v1	Streptomyces_collinus_Tu_365	B446_RS08885	ALT--B446_RS08880	C	C	ECF19	2	2	0	1	180	272	anti-sigma factor	COG5343	An anti-sigma factor for extracytoplasmic function (ECF) sigma factor SigK. ECF sigma factors are held in an inactive form by an anti-sigma factor until released by regulated intramembrane proteolysis (RIP). RIP occurs when an extracytoplasmic signal triggers a concerted proteolytic cascade to transmit information and elicit cellular responses. The membrane-spanning regulatory substrate protein i…
GCF_002982315.1_ASM298231v1	Leucobacter_massiliensis	B4915_RS09025	B4915_RS09030	G	E	ECF19	0	0	0	0	195	269	anti-sigma factor	COG5343	Anti-sigma-K factor rskA
GCF_002157855.1_ASM215785v1	Bacillus_horikoshii	B4U37_RS04995	B4U37_RS04990	A	L	ECF01	0	3	0	1	184	250	anti-sigma factor	COG5662	Anti-sigma-K factor rskA
GCF_900166575.1_PRJEB19408	Halobacillus_salinus	B5260_RS05895	B5260_RS05900	A	N	ECF01	2	3	0	1	186	258	anti-sigma factor	COG5343	Anti-sigma-K factor rskA
GCF_900166655.1_PRJEB19434	Halobacillus_hunanensis	B5354_RS02035	B5354_RS02040	A	H	ECF01	1	3	0	1	187	275	hypothetical protein	COG5343	Anti-sigma-K factor rskA
GCF_900142345.1_IMG-taxon_2698536699_annotated_assembly	Bradyrhizobium_lablabi	B5522_RS05060	ALT--B5522_RS05055	C	C	ECF18	2	0	0	0	181	290	hypothetical protein	COG5343	Anti-sigma-K factor rskA
GCF_002096055.1_ASM209605v1	Cnuibacter_physcomitrellae	B5808_RS08310	B5808_RS08315	A	A	ECF19	0	0	0	0	200	327	anti-sigma factor	COG5343	Anti-sigma-K factor rskA
GCF_000340435.2_ASM34043v3	Mycobacterium_haemophilum_DSM_44634	B586_RS02505	ALT--B586_RS02500	C	C	ECF19	3	0	0	0	191	0	anti-sigma factor	NA	NA
GCF_900167095.1_IMG-taxon_2582581321_annotated_assembly	Oceanospirillum_multiglobuliferum	B5D26_RS11085	ALT--B5D26_RS11080	C	C	ECF18	5	2	0	0	189	235	hypothetical protein	COG5343	Anti-sigma-K factor rskA
GCF_900167255.1_IMG-taxon_2585428147_annotated_assembly	Thiothrix_eikelboomii	B5D50_RS01375	ALT--B5D50_RS01380	C	C	ECF18	7	1	0	0	180	235	hypothetical protein	COG5343	Anti-sigma-K factor rskA
GCF_900167475.1_IMG-taxon_2708742384_annotated_assembly	Aeromicrobium_choanae	B5D60_RS16090	B5D60_RS16085	A	A	ECF19	2	2	0	1	196	233	anti-sigma factor	COG5343	Anti-sigma-K factor rskA
GCF_900167535.1_IMG-taxon_2590828807_annotated_assembly	Prosthecobacter_debontii	B5D61_RS24240	None	A	L	ECF70	0	0	0	0	197	0	None	NA	NA
GCF_900167135.1_IMG-taxon_2634166306_annotated_assembly	Chitinophaga_eiseniae	B5D63_RS02855	ALT--B5D63_RS02860	V	L	ECF19	1	1	0	0	183	294	anti-sigma factor	COG5343	Anti-sigma-K factor rskA
GCF_002210435.1_ASM221043v1	Micromonospora_wenchangensis	B5D80_RS06270	B5D80_RS06265	C	C	ECF19	2	2	0	1	213	245	anti-sigma factor	COG5343	Anti-sigma-K factor rskA
GCF_002076895.1_ASM207689v1	Colwellia_beringensis	B5D82_RS13500	ALT--B5D82_RS13505	C	C	ECF18	3	0	0	0	176	232	anti-sigma factor	COG5343	protein conserved in bacteria
GCF_003431825.1_ASM343182v1	Blastomonas_fulva	B5J99_RS14255	ALT--B5J99_RS14260	C	C	ECF18	5	0	0	0	188	240	hypothetical protein	COG5343	Anti-sigma-K factor rskA
GCF_002056795.1_ASM205679v1	Spirosoma_aerolatum	B5M13_RS20515	B5M13_RS20520	V	L	ECF34	0	1	0	0	183	271	anti-sigma factor	COG5343	PFAM Anti-sigma-K factor RskA
GCF_002067135.1_ASM206713v1	Spirosoma_rigui	B5M14_RS10110	ALT--B5M14_RS10105	I	L	ECF34	0	1	0	0	184	270	anti-sigma factor	COG5343	PFAM Anti-sigma-K factor RskA
GCF_002068135.1_ASM206813v1	Pseudomonas_amygdali_pv._lachrymans	B5U27_RS01880	B5U27_RS01875	C	C	ECF18	4	0	0	0	188	235	DNA-directed RNA polymerase sigma-70 factor	COG5343	Anti-sigma-K factor rskA
GCF_003253745.1_ASM325374v1	Mesorhizobium_kowhaii	B5V02_RS16860	B5V02_RS16865	C	C	ECF18	3	0	0	0	179	242	anti-sigma factor	COG5343	Anti-sigma K factor RskA
GCF_900168015.1_IMG-taxon_2595698248_annotated_assembly	Pedobacter_luteus	B5X60_RS03975	B5X60_RS03980	L	V	ECF01	0	0	0	0	183	271	anti-sigma factor	COG5343	Anti-sigma-K factor rskA
GCF_900168205.1_IMG-taxon_2681813564_annotated_assembly	Chryseobacterium_balustinum	B5X64_RS05580	B5X64_RS05585	V	L	ECF01	0	1	0	0	157	274	anti-sigma factor	COG5343	Anti-sigma-K factor rskA
GCF_900167945.1_IMG-taxon_2595698219_annotated_assembly	Dyadobacter_psychrophilus	B5X68_RS05170	ALT--B5X68_RS05165	I	V	ECF01	1	6	0	0	189	449	beta-glucosidase	COG2723	Glycosyl hydrolase family 1
GCF_900168055.1_IMG-taxon_2595698205_annotated_assembly	Parapedobacter_luteus	B5X72_RS11960	ALT--B5X72_RS11965	S	R	ECF10	1	1	0	0	185	402	FecR family protein	COG3712	COG3712 Fe2 -dicitrate sensor, membrane component
GCF_900167575.1_IMG-taxon_2708742390_annotated_assembly	Okibacterium_fritillariae	B5X75_RS04335	B5X75_RS04340	A	E	ECF19	0	0	0	0	200	346	hypothetical protein	COG5343	Anti-sigma-K factor rskA
GCF_900167915.1_IMG-taxon_2706795026_annotated_assembly	Sphingomonas_histidinilytica	B5X82_RS04220	B5X82_RS04215	C	C	ECF18	2	0	0	0	176	233	hypothetical protein	COG5343	Anti-sigma-K factor rskA
GCF_900168195.1_IMG-taxon_2595698224_annotated_assembly	Bosea_thiooxidans	B5Y19_RS25310	ALT--B5Y19_RS25305	A	R	ECF11	0	3	0	0	206	207	hypothetical protein	COG3806	anti-sigma factor
GCF_900167175.1_IMG-taxon_2708742383_annotated_assembly	Plantibacter_cousiniae	B5Y36_RS07325	B5Y36_RS07330	A	E	ECF19	0	0	0	0	223	282	anti-sigma factor	COG5343	Anti-sigma-K factor rskA
GCF_900167525.1_IMG-taxon_2596583702_annotated_assembly	Krasilnikoviella_flava	B5Y66_RS03635	B5Y66_RS03630	C	C	ECF19	3	0	0	0	204	249	anti-sigma factor	COG5343	Anti-sigma-K factor rskA
GCF_900168065.1_IMG-taxon_2595698247_annotated_assembly	Chitinophaga_ginsengisegetis	B5Z18_RS16085	ALT--B5Z18_RS16080	V	L	ECF34	0	1	0	0	167	289	anti-sigma factor	COG5343	Anti-sigma-K factor rskA
GCF_002082605.1_ASM208260v1	Kitasatospora_aureofaciens	B6264_RS23910	B6264_RS23905	C	C	ECF19	4	3	0	1	236	247	anti-sigma factor	COG5343	An anti-sigma factor for extracytoplasmic function (ECF) sigma factor SigK. ECF sigma factors are held in an inactive form by an anti-sigma factor until released by regulated intramembrane proteolysis (RIP). RIP occurs when an extracytoplasmic signal triggers a concerted proteolytic cascade to transmit information and elicit cellular responses. The membrane-spanning regulatory substrate protein i…
GCF_002104515.1_ASM210451v1	Colwellia_polaris	B6A32_RS18600	ALT--B6A32_RS18605	C	C	ECF18	3	0	0	0	176	244	anti-sigma factor	COG5343	protein conserved in bacteria
GCF_002128325.1_ASM212832v1	Pseudomonas_fragi	B6D87_RS01585	B6D87_RS01580	C	C	ECF18	4	1	0	0	170	224	anti-sigma factor	COG5343	protein conserved in bacteria
GCF_002076915.1_ASM207691v1	Actinomyces_gaoshouyii	B6G06_RS08080	ALT--B6G06_RS08075	A	H	ECF19	0	1	0	0	191	289	anti-sigma factor	COG5343	Anti-sigma-K factor rskA
GCF_003071405.1_ASM307140v1	Rhodobacter_blasticus	B6K69_RS08895	ALT--B6K69_RS08890	A	E	ECF11	1	5	0	1	214	215	transcriptional regulator	COG3806	ChrR Cupin-like domain
GCF_002128425.1_ASM212842v1	Bacillus_acidiceler	B6K90_RS16370	ALT--B6K90_RS16375	Y	-	ECF70	0	2	0	1	182	153	hypothetical protein	NA	NA
GCF_002242685.1_ASM224268v1	Oceanimonas_doudoroffii	B6S08_RS04995	B6S08_RS04990	C	C	ECF18	6	1	0	0	188	234	RNA polymerase subunit sigma-70	COG5343	RNA polymerase subunit sigma-70
GCF_002105465.1_ASM210546v1	Aquidulcibacter_paucihalophilus	B7364_RS16150	ALT--B7364_RS16145	A	K	ECF11	0	2	0	0	199	215	hypothetical protein	COG3806	Anti-sigma factor
GCF_002082585.1_ASM208258v1	Kitasatospora_albolonga	B7C62_RS04760	B7C62_RS04765	C	C	ECF19	2	3	0	1	194	251	anti-sigma factor	COG5343	An anti-sigma factor for extracytoplasmic function (ECF) sigma factor SigK. ECF sigma factors are held in an inactive form by an anti-sigma factor until released by regulated intramembrane proteolysis (RIP). RIP occurs when an extracytoplasmic signal triggers a concerted proteolytic cascade to transmit information and elicit cellular responses. The membrane-spanning regulatory substrate protein i…
GCF_900169075.1_PRJEB19812	Chryseobacterium_phocaeense	B7E04_RS09590	B7E04_RS09585	V	L	ECF01	0	1	0	0	158	272	anti-sigma factor	COG5343	Anti-sigma-K factor rskA
GCF_900166625.1_PRJEB19420	Halobacillus_massiliensis	B7E06_RS06000	B7E06_RS06005	A	H	ECF01	2	3	0	1	188	257	anti-sigma factor	COG5662	Anti-sigma-K factor rskA
GCF_002238045.1_ASM223804v1	Notoacmeibacter_marinus	B7H23_RS02120	B7H23_RS02115	C	C	ECF18	4	0	0	0	179	256	hypothetical protein	COG5343	Anti-sigma K factor RskA
GCF_002197985.1_ASM219798v1	Pseudomonas_aestusnigri	B7O88_RS16615	B7O88_RS16620	C	C	ECF18	5	0	0	0	182	238	anti-sigma factor	COG5343	Anti-sigma-K factor rskA
GCF_002514735.1_ASM251473v1	Sediminicola_luteus	B7P33_RS17010	ALT--B7P33_RS17005	H	I	ECF11	0	2	0	0	177	252	anti-sigma factor	COG5343	Anti-sigma-K factor rskA
GCF_003399685.1_ASM339968v1	Subtercola_boreus	B7R54_RS12935	B7R54_RS12930	A	E	ECF19	0	0	0	0	197	287	anti-sigma factor	COG5343	Anti-sigma-K factor rskA
GCF_002156865.1_ASM215686v1	Bacillus_luciferensis	B7R67_RS20400	ALT--B7R67_RS20405	Y	-	ECF01	0	2	0	1	182	154	hypothetical protein	NA	Putative zinc-finger
GCF_000550805.1_ASM55080v1	Corynebacterium_vitaeruminis_DSM_20294	B843_RS09970	B843_RS09975	A	L	ECF19	0	0	0	0	190	164	anti-sigma factor	COG5343	Anti-sigma-K factor rskA
GCF_000963885.1_ASM96388v1	Tanticharoenia_sakaeratensis_NBRC_103193	B8446_RS02205	ALT--B8446_RS02210	C	C	ECF18	3	0	0	0	169	240	hypothetical protein	COG5343	Anti-sigma-K factor rskA
GCF_000298295.1_ASM29829v1	Cecembia_lonarensis_LW9	B879_RS02580	ALT--B879_RS02585	L	-	ECF70	0	0	0	0	200	80	hypothetical protein	NA	NA
GCF_900176425.1_IMG-taxon_2718217654_annotated_assembly	Moheibacter_sediminis	B8977_RS01385	ALT--B8977_RS01390	I	L	ECF19	0	1	0	0	163	267	anti-sigma factor	COG5343	Anti-sigma-K factor rskA
GCF_900176145.1_IMG-taxon_2506210005_annotated_assembly	Sulfobacillus_thermosulfidooxidans_DSM_9293	B8987_RS13305	ALT--B8987_RS13300	A	I	ECF34	3	2	0	1	201	238	anti-sigma factor	COG5343	Anti-sigma-K factor rskA
GCF_900176485.1_IMG-taxon_2718217653_annotated_assembly	Pseudooceanicola_flagellatus	B8991_RS10215	ALT--B8991_RS10210	A	A	ECF11	3	5	0	1	217	215	transcriptional regulator	COG3806	ChrR Cupin-like domain
GCF_002104675.1_ASM210467v1	Mycobacterium_decipiens	B8W66_RS03715	B8W66_RS03720	C	C	ECF19	3	0	0	0	187	234	anti-sigma factor	COG5343	An anti-sigma factor for extracytoplasmic function (ECF) sigma factor SigK. ECF sigma factors are held in an inactive form by an anti-sigma factor until released by regulated intramembrane proteolysis (RIP). RIP occurs when an extracytoplasmic signal triggers a concerted proteolytic cascade to transmit information and elicit cellular responses. The membrane-spanning regulatory substrate protein i…
GCF_002104765.1_ASM210476v1	Mycobacterium_vulneris	B8W69_RS21245	B8W69_RS21250	C	C	ECF19	4	0	0	0	187	229	anti-sigma factor	COG5343	An anti-sigma factor for extracytoplasmic function (ECF) sigma factor SigK. ECF sigma factors are held in an inactive form by an anti-sigma factor until released by regulated intramembrane proteolysis (RIP). RIP occurs when an extracytoplasmic signal triggers a concerted proteolytic cascade to transmit information and elicit cellular responses. The membrane-spanning regulatory substrate protein i…
GCF_002157505.1_ASM215750v1	Arthrobacter_agilis	B8W73_RS15585	B8W73_RS15590	C	C	ECF19	2	0	0	0	205	287	anti-sigma factor	COG5343	Anti-sigma-K factor rskA
GCF_002850435.1_ASM285043v1	Rhodobacteraceae_bacterium	B9057_RS00295	ALT--B9057_RS00290	A	T	ECF11	1	4	0	1	217	213	transcriptional regulator	COG3806	anti-sigma factor
GCF_900176475.1_IMG-taxon_2622736506_annotated_assembly	Tropicibacter_naphthalenivorans	B9A11_RS09680	ALT--B9A11_RS09675	A	A	ECF11	2	6	0	1	214	213	transcriptional regulator	COG3806	anti-sigma factor
GCF_900176465.1_IMG-taxon_2718217637_annotated_assembly	Fulvimarina_manganoxydans	B9A15_RS16340	B9A15_RS16345	C	C	ECF18	3	0	0	0	190	254	hypothetical protein	COG5343	Anti-sigma-K factor rskA
GCF_900176275.1_IMG-taxon_2568526002_annotated_assembly	Andreprevotia_lacus_DSM_23236	B9A19_RS20920	B9A19_RS20915	C	C	ECF18	5	0	0	0	181	227	hypothetical protein	COG5343	Anti-sigma-K factor rskA
GCF_900176135.1_IMG-taxon_2502422321_annotated_assembly	Hymenobacter_roseosalivarius_DSM_11622	B9A24_RS19615	B9A24_RS19610	I	L	ECF01	1	0	0	0	168	292	hypothetical protein	COG5343	PFAM Anti-sigma-K factor RskA
GCF_900176595.1_IMG-taxon_2506520046_annotated_assembly	Aquiflexum_balticum_DSM_16537	B9A52_RS03280	ALT--B9A52_RS03285	L	-	ECF70	1	0	0	0	200	77	hypothetical protein	NA	NA
GCF_900176535.1_IMG-taxon_2622736459_annotated_assembly	Pedobacter_africanus	B9A91_RS22160	B9A91_RS22165	M	H	ECF01	0	1	0	0	182	276	anti-sigma factor	COG5343	Anti-sigma-K factor rskA
GCF_900176515.1_IMG-taxon_2595698251_annotated_assembly	Kibdelosporangium_aridum	B9C43_RS46610	ALT--B9C43_RS46605	C	C	ECF19	3	2	0	1	197	252	anti-sigma factor	COG5343	Anti-sigma-K factor rskA
GCF_002155145.1_ASM215514v1	Kushneria_konosiri	B9G99_RS02980	ALT--B9G99_RS02975	C	C	ECF18	5	0	0	0	185	237	RNA polymerase subunit sigma-70	COG5343	Anti-sigma-K factor rskA
GCF_002157205.1_ASM215720v1	Kushneria_marisflavi	B9H00_RS12185	ALT--B9H00_RS12190	C	C	ECF18	5	0	0	0	186	237	RNA polymerase subunit sigma-70	COG5343	Anti-sigma-K factor rskA
GCF_900177405.1_IMG-taxon_2708742536_annotated_assembly	Sphingomonas_indica	B9N75_RS07755	B9N75_RS07760	C	C	ECF18	3	0	0	0	203	236	hypothetical protein	COG5343	Anti-sigma-K factor rskA
GCF_900155475.1_IMG-taxon_2593339134_annotated_assembly	Methylomagnum_ishizawai	B9N93_RS20810	ALT--B9N93_RS20805	C	L	ECF19	1	2	0	0	192	201	hypothetical protein	COG1917	ChrR Cupin-like domain
GCF_900177295.1_IMG-taxon_2667527377_annotated_assembly	Tistlia_consotensis_USBA_355	B9O00_RS03600	ALT--B9O00_RS03605	C	C	ECF18	5	0	0	0	204	263	hypothetical protein	COG5343	Anti-sigma-K factor rskA
GCF_002105285.1_ASM210528v1	Planktotalea_arctica	B9P63_RS16305	ALT--B9P63_RS16300	A	A	ECF11	1	5	0	1	214	216	transcriptional regulator	COG3806	Anti-sigma factor
GCF_002105195.1_ASM210519v1	Derxia_lacustris	B9P64_RS13170	ALT--B9P64_RS13165	A	T	ECF19	3	4	0	0	230	285	hypothetical protein	COG1917	ChrR Cupin-like domain
GCF_002192415.1_ASM219241v1	Paenibacillus_donghaensis	B9T62_RS35095	B9T62_RS35100	V	H	ECF01	0	3	0	1	193	303	hypothetical protein	COG5343	Anti-sigma-K factor rskA
GCF_900177665.1_IMG-taxon_2595699006_annotated_assembly	Marivirga_sericea	B9Y84_RS10805	ALT--B9Y84_RS10810	V	L	ECF01	0	0	0	0	181	274	anti-sigma factor	COG5343	PFAM Anti-sigma-K factor RskA
GCF_900177685.1_IMG-taxon_2708742395_annotated_assembly	Agreia_pratensis	B9Y86_RS09025	B9Y86_RS09030	A	E	ECF19	0	0	0	0	198	276	hypothetical protein	COG5343	Anti-sigma-K factor rskA
GCF_900177645.1_IMG-taxon_2595699007_annotated_assembly	Arenibacter_troitsensis	B9Y87_RS08120	B9Y87_RS08125	L	N	ECF01	4	0	0	0	177	262	anti-sigma factor	COG5343	Anti-sigma-K factor RskA
GCF_900177245.1_IMG-taxon_2708742461_annotated_assembly	Rathayibacter_oskolensis	B9Y99_RS03160	ALT--B9Y99_RS03165	A	E	ECF19	1	0	0	0	186	275	anti-sigma factor	COG5343	Anti-sigma-K factor rskA
GCF_900177725.1_IMG-taxon_2708742529_annotated_assembly	Paraburkholderia_susongensis	B9Z01_RS30500	B9Z01_RS30495	C	C	ECF18	3	1	0	0	233	240	anti-sigma factor	COG5343	Anti-sigma-K factor rskA
GCF_000715205.1_SOAPdenovo_v1.05	Bacillus_zhangzhouensis	BA70_RS13270	ALT--BA70_RS13265	A	R	ECF01	0	3	0	1	188	251	anti-sigma factor	COG5662	Anti-sigma-K factor rskA
GCF_000169255.2_ASM16925v2	Pseudoflavonifractor_capillosus_ATCC_29799	BACCAP_RS17730	ALT--BACCAP_RS17735	A	Y	ECF18	1	1	0	0	194	506	hypothetical protein	COG3212	Peptidase propeptide and YPEB domain
GCF_000154525.1_ASM15452v1	Bacteroides_stercoris_ATCC_43183	BACSTE_RS07480	ALT--BACSTE_RS07485	A	Y	ECF10	3	4	0	0	200	327	DUF4974 domain-containing protein	COG3712	Domain of unknown function (DUF4974)
GCF_000292245.2_ASM29224v2	Bacillus_alcalophilus_ATCC_27647_=_CGMCC_1.3604	BALCAV_RS18870	ALT--BALCAV_RS18875	E	-	ECF01	0	3	0	1	187	213	anti-sigma factor	COG5662	Is the anti-sigma factor for SigW. The presence of RsiW leads to the inactivation of SigW, and its proteolytic destruction to sigma-W activation
GCF_900169145.1_Assembly_BANT918	Brevibacterium_antiquum_CNRZ_918	BANT918_RS02765	BANT918_RS02770	A	E	ECF19	4	0	0	0	209	271	anti-sigma factor	COG5343	Anti-sigma-K factor rskA
GCF_001884065.1_ASM188406v1	Bacillus_proteolyticus	BAQ49_RS11715	ALT--BAQ49_RS11710	L	-	ECF70	0	1	0	0	192	226	DUF3600 domain-containing protein	NA	Domain of unknown function (DUF3600)
GCF_001884135.1_ASM188413v1	Bacillus_nitratireducens	BAU23_RS07785	ALT--BAU23_RS07790	L	-	ECF70	0	1	0	0	192	226	DUF3600 domain-containing protein	NA	Domain of unknown function (DUF3600)
GCF_001704155.1_ASM170415v1	Stenotrophomonas_rhizophila	BAY15_RS01930	BAY15_RS01935	C	C	ECF18	3	0	0	0	189	256	hypothetical protein	COG5343	protein conserved in bacteria
GCF_002240355.1_ASM224035v1	Prauserella_marina	BAY61_RS05635	BAY61_RS05630	C	C	ECF19	2	2	0	1	196	253	hypothetical protein	COG5343	Anti-sigma-K factor rskA
GCF_002023715.1_ASM202371v1	Elizabethkingia_occulta	BAZ10_RS15175	BAZ10_RS15170	V	L	ECF34	0	1	0	0	158	272	anti-sigma factor	COG5343	Anti-sigma-K factor RskA
GCF_001298715.1_BazSymAV2	Bathymodiolus_azoricus_thioautotrophic_gill_symbiont	BAZSYMA_RS01050	ALT--BAZSYMA_RS01045	C	C	ECF18	3	1	0	0	177	163	hypothetical protein	NA	NA
GCF_001632805.1_ASM163280v1	Mycobacteroides_chelonae_CCUG_47445	BB28_RS16920	BB28_RS16915	C	C	ECF19	3	0	0	0	181	235	anti-sigma factor	COG5343	An anti-sigma factor for extracytoplasmic function (ECF) sigma factor SigK. ECF sigma factors are held in an inactive form by an anti-sigma factor until released by regulated intramembrane proteolysis (RIP). RIP occurs when an extracytoplasmic signal triggers a concerted proteolytic cascade to transmit information and elicit cellular responses. The membrane-spanning regulatory substrate protein i…
GCF_001856085.1_ASM185608v1	Planococcus_salinarum	BB776_RS03455	BB776_RS03450	A	S	ECF01	2	3	0	1	187	279	anti-sigma factor	COG5662	Anti-sigma-K factor rskA
GCF_002741015.1_ASM274101v1	Microvirga_ossetica	BB934_RS42100	BB934_RS42105	C	C	ECF18	3	0	0	0	190	243	hypothetical protein	COG5343	Anti-sigma-K factor rskA
GCF_000685015.1_ASM68501v1	Paraburkholderia_bannensis_NBRC_103871	BBA01S_RS10715	BBA01S_RS10720	C	C	ECF18	2	1	0	0	201	252	anti-sigma-K factor RskA	COG5343	Anti-sigma-K factor rskA
GCF_001909285.1_ASM190928v1	Exiguobacterium_profundum	BBB58_RS03540	BBB58_RS03535	A	Q	ECF01	1	3	0	1	186	240	hypothetical protein	COG5662	Anti-sigma-K factor rskA
GCF_002022125.1_ASM202212v1	Elizabethkingia_ursingii	BBD34_RS03115	BBD34_RS03110	V	L	ECF34	0	1	0	0	158	272	anti-sigma factor	COG5343	Anti-sigma-K factor RskA
GCF_002741055.1_ASM274105v1	Paenibacillus_ihbetae	BBD41_RS06535	ALT--BBD41_RS06530	A	-	ECF19	2	4	0	1	199	284	anti-sigma factor	COG5343	Anti-sigma-K factor rskA
GCF_001687565.2_ASM168756v2	Planococcus_antarcticus_DSM_14505	BBH88_RS09630	BBH88_RS09625	A	S	ECF01	1	3	0	1	188	239	anti-sigma factor	COG5662	Anti-sigma-K factor rskA
GCF_001684975.1_ASM168497v1	Chryseobacterium_artocarpi	BBI01_RS09160	BBI01_RS09165	V	L	ECF18	0	1	0	0	185	271	anti-sigma factor	COG5343	Anti-sigma-K factor rskA
GCF_001687585.2_ASM168758v2	Planococcus_halocryophilus	BBI08_RS08800	BBI08_RS08795	A	S	ECF01	1	3	0	1	188	247	anti-sigma factor	COG5662	Anti-sigma-K factor rskA
GCF_001705435.1_ASM170543v1	Pseudomonas_graminis	BBI10_RS05165	ALT--BBI10_RS05170	C	C	ECF18	6	0	0	0	187	243	RNA polymerase subunit sigma-70	COG5343	RNA polymerase subunit sigma-70
GCF_001687625.2_ASM168762v2	Planococcus_maritimus	BBI11_RS14505	BBI11_RS14500	A	S	ECF01	2	3	0	1	192	249	hypothetical protein	COG5662	Anti-sigma-K factor rskA
GCF_001687605.2_ASM168760v2	Planococcus_plakortidis	BBI15_RS14410	BBI15_RS14405	A	S	ECF01	2	3	0	1	192	249	anti-sigma factor	COG5662	Anti-sigma-K factor rskA
GCF_001742165.1_ASM174216v1	Burkholderia_stabilis	BBJ41_RS33230	BBJ41_RS33235	C	C	ECF18	3	1	0	0	199	240	anti-sigma factor	COG5343	Anti-sigma-K factor rskA
GCF_001854695.1_ASM185469v1	Frankia_soli	BBK14_RS18965	BBK14_RS18970	C	C	ECF19	3	2	0	1	203	292	anti-sigma factor	COG5343	Anti-sigma-K factor rskA
GCF_001701025.1_ASM170102v1	Lentzea_guizhouensis	BBK82_RS05605	ALT--BBK82_RS05610	C	C	ECF19	2	2	0	0	200	219	anti-sigma factor	COG5343	Anti-sigma-K factor rskA
GCF_002009175.1_ASM200917v1	Streptomyces_niveus	BBN63_RS29030	BBN63_RS29025	C	C	ECF19	3	3	0	1	194	253	anti-sigma factor	COG5343	An anti-sigma factor for extracytoplasmic function (ECF) sigma factor SigK. ECF sigma factors are held in an inactive form by an anti-sigma factor until released by regulated intramembrane proteolysis (RIP). RIP occurs when an extracytoplasmic signal triggers a concerted proteolytic cascade to transmit information and elicit cellular responses. The membrane-spanning regulatory substrate protein i…
GCF_001456025.1_ASM145602v1	Mastigocoleus_testarum_BC008	BC008_RS03885	BC008_RS03890	A	I	ECF34	0	1	0	0	186	281	hypothetical protein	COG5343	Anti-sigma-K factor rskA
GCF_002013915.1_ASM201391v1	Mucilaginibacter_pedocola	BC343_RS19120	BC343_RS19125	L	H	ECF01	0	1	0	0	183	285	anti-sigma factor	COG5343	Anti-sigma-K factor rskA
GCF_003610535.1_ASM361053v1	Mangrovibacterium_diazotrophicum	BC643_RS17720	ALT--BC643_RS17715	L	-	ECF35	0	0	0	0	197	71	hypothetical protein	NA	NA
GCF_004361915.1_ASM436191v1	Sediminibacterium_goheungense	BC659_RS08535	BC659_RS08530	I	I	ECF19	0	2	0	0	180	266	anti-sigma factor	COG5343	Anti-sigma-K factor rskA
GCF_002797915.1_ASM279791v1	Yoonia_maricola	BC777_RS17865	ALT--BC777_RS17870	A	A	ECF11	1	4	0	1	218	220	transcriptional regulator	COG3806	COG3806 Anti-sigma factor
GCF_003148685.1_ASM314868v1	Actinoplanes_xinjiangensis	BC793_RS43785	BC793_RS43780	C	C	ECF19	2	2	0	1	204	243	anti-sigma factor	COG5343	Anti-sigma-K factor rskA
GCF_003634585.1_ASM363458v1	Gillisia_mitskevichiae	BC962_RS07835	BC962_RS07840	Y	K	ECF19	2	0	0	0	176	263	anti-sigma factor	COG5343	Anti-sigma-K factor rskA
GCF_000023105.1_ASM2310v1	Beutenbergia_cavernae_DSM_12333	BCAV_RS17275	BCAV_RS17280	C	C	ECF19	2	0	0	0	188	267	anti-sigma factor	COG5343	Anti-sigma-K factor rskA
GCF_001318345.1_ASM131834v1	Bacteroides_cellulosilyticus	BcellWH2_RS05385	ALT--BcellWH2_RS05380	A	Y	ECF10	3	3	0	0	200	326	DUF4974 domain-containing protein	COG3712	Domain of unknown function (DUF4974)
GCF_000012945.1_ASM1294v1	Burkholderia_lata	BCEP18194_RS00335	BCEP18194_RS00330	C	C	ECF18	2	1	0	0	203	244	hypothetical protein	COG5343	Anti-sigma-K factor rskA
GCF_003149265.1_ASM314926v1	Jannaschia_seohaensis	BCF38_RS20590	ALT--BCF38_RS20595	A	A	ECF11	1	3	0	0	210	221	transcriptional regulator	COG3806	anti-sigma factor
GCF_003387475.1_ASM338747v1	Kutzneria_buriramensis	BCF44_RS52395	ALT--BCF44_RS52390	A	L	ECF19	3	4	0	1	221	312	hypothetical protein	COG5343	Anti-sigma-K factor rskA
GCF_003663885.1_ASM366388v1	Litoreibacter_meonggei	BCF46_RS09150	BCF46_RS09155	C	C	ECF18	3	0	0	0	180	229	hypothetical protein	COG5343	Protein conserved in bacteria
GCF_003634775.1_ASM363477v1	Chryseobacterium_defluvii	BCF58_RS08290	ALT--BCF58_RS08285	V	L	ECF18	0	1	0	0	158	269	anti-sigma factor	COG5343	Anti-sigma-K factor rskA
GCF_003002895.1_ASM300289v1	Knoellia_remsis	BCF74_RS14570	BCF74_RS14565	A	T	ECF19	1	2	0	1	182	286	anti-sigma factor	COG5343	Anti-sigma K factor RskA
GCF_007827505.1_ASM782750v1	Rhizobium_mongolense_USDA_1844	BCL32_RS27610	ALT--BCL32_RS27605	C	C	ECF18	3	0	0	0	179	240	anti-sigma factor, RskA family	COG5343	Anti-sigma-K factor rskA
GCF_003003075.1_ASM300307v1	Isoptericola_halotolerans	BCL65_RS06405	BCL65_RS06400	C	C	ECF19	3	0	0	0	175	247	anti-sigma factor	COG5343	Anti-sigma-K factor rskA
GCF_003003175.1_ASM300317v1	Nesterenkonia_sandarakina	BCL67_RS05445	ALT--BCL67_RS05450	A	Q	ECF19	3	0	0	0	202	262	anti-sigma factor	COG5343	Anti-sigma-K factor rskA
GCF_003664035.1_ASM366403v1	Pedobacter_alluvionis	BCL90_RS23415	BCL90_RS23410	L	N	ECF01	0	1	0	0	183	285	anti-sigma factor	COG5343	Anti-sigma-K factor rskA
GCF_001698225.1_ASM169822v1	Gordonia_terrae	BCM27_RS21150	ALT--BCM27_RS21155	G	T	ECF19	1	5	0	0	184	745	NADP-dependent isocitrate dehydrogenase	COG2838	Monomeric isocitrate dehydrogenase
GCF_001687665.2_ASM168766v2	Planococcus_donghaensis	BCM40_RS08650	BCM40_RS08645	A	S	ECF01	1	3	0	1	188	239	anti-sigma factor	COG5662	Anti-sigma-K factor rskA
GCF_006716865.1_ASM671686v1	Roseinatronobacter_monicus	BD293_RS14585	BD293_RS14590	C	C	ECF18	2	0	0	0	190	247	hypothetical protein	COG5343	Anti-sigma K factor RskA
GCF_002846395.1_ASM284639v1	Pontibacter_ramchanderi	BD749_RS18180	ALT--BD749_RS18185	L	-	ECF35	1	1	0	0	200	76	hypothetical protein	NA	NA
GCF_000495935.2_ASM49593v2	Elizabethkingia_anophelis_NUHP1	BD94_RS13715	BD94_RS13710	V	L	ECF34	0	1	0	0	158	272	anti-sigma factor	COG5343	Anti-sigma-K factor RskA
GCF_004217555.1_ASM421755v1	Edaphobacter_modestus	BDD14_RS18710	ALT--BDD14_RS18705	V	A	ECF34	0	2	0	1	206	269	hypothetical protein	COG5343	Anti-sigma-K factor rskA
GCF_006716645.1_ASM671664v1	Pararcticibacter_tournemirensis	BDE36_RS08745	None	I	H	ECF10	1	0	0	0	187	0	None	NA	NA
GCF_004365635.1_ASM436563v1	Litoreibacter_halocynthiae	BDE40_RS07225	ALT--BDE40_RS07230	C	C	ECF18	2	0	0	0	180	239	hypothetical protein	COG5343	Protein conserved in bacteria
GCF_004364445.1_ASM436444v1	Halomonas_alkaliantarctica	BDK62_RS09470	BDK62_RS09475	C	C	ECF18	4	0	0	0	187	236	hypothetical protein	COG5343	Anti-sigma-K factor rskA
GCF_004364865.1_ASM436486v1	Ilumatobacter_fluminis	BDK89_RS20040	BDK89_RS20045	A	Y	ECF19	0	2	0	1	202	230	anti-sigma factor	COG5343	Anti-sigma-K factor rskA
GCF_001709315.1_ASM170931v1	Pantoea_agglomerans	BEE12_RS20865	ALT--BEE12_RS20860	C	C	ECF18	3	0	0	0	182	225	anti-sigma factor	COG5343	Anti-sigma-K factor rskA
GCF_002549795.1_ASM254979v1	Halomonas_beimenensis	BEI_RS13310	BEI_RS13315	C	C	ECF18	2	0	0	0	203	250	hypothetical protein	COG5343	Anti-sigma-K factor rskA
GCF_002242805.1_ASM224280v1	Streptomyces_diastatochromogenes	BEK98_RS13470	BEK98_RS13475	C	C	ECF19	2	2	0	1	180	272	anti-sigma factor	COG5343	An anti-sigma factor for extracytoplasmic function (ECF) sigma factor SigK. ECF sigma factors are held in an inactive form by an anti-sigma factor until released by regulated intramembrane proteolysis (RIP). RIP occurs when an extracytoplasmic signal triggers a concerted proteolytic cascade to transmit information and elicit cellular responses. The membrane-spanning regulatory substrate protein i…
GCF_000265405.1_ASM26540v1	Belliella_baltica_DSM_15883	BELBA_RS04390	ALT--BELBA_RS04385	L	-	ECF35	0	0	0	0	200	77	hypothetical protein	NA	NA
GCF_001816125.1_ASM181612v1	Hymenobacter_coccineus	BEN49_RS09375	ALT--BEN49_RS27775	V	L	ECF01	1	1	0	0	169	121	hypothetical protein	COG5343	PFAM Anti-sigma-K factor RskA
GCF_001570805.1_ASM157080v1	Brevibacterium_epidermidis_NBRC_14811	BEP01S_RS03460	BEP01S_RS03455	A	E	ECF19	4	0	0	0	220	295	hypothetical protein	COG5343	Anti-sigma-K factor rskA
GCF_001705565.1_ASM170556v1	Xanthomonas_fragariae	BER92_RS12215	ALT--BER92_RS12220	C	C	ECF18	3	1	0	0	187	284	hypothetical protein	COG5343	protein conserved in bacteria
GCF_001742225.1_ASM174222v1	Novosphingobium_resinovorum	BES08_RS28180	BES08_RS28175	C	C	ECF18	4	1	0	0	191	228	hypothetical protein	COG5343	Anti-sigma-K factor rskA
GCF_003609635.1_ASM360963v1	[Clostridium]_algidixylanolyticum	BET01_RS09800	ALT--BET01_RS09795	A	Y	ECF34	2	4	0	0	192	463	hypothetical protein	NA	NA
GCF_001854605.1_ASM185460v1	Pseudoalteromonas_amylolytica	BET10_RS14250	ALT--BET10_RS14255	C	C	ECF18	3	0	0	0	179	234	anti-sigma factor	COG5343	protein conserved in bacteria
GCF_000591415.1_Draft_genome_of_Cobetia_crustatorum_JO1	Cobetia_crustatorum	BF12_RS0104680	ALT--BF12_RS0104675	C	C	ECF18	4	1	0	0	184	236	hypothetical protein	COG5343	Anti-sigma-K factor rskA
GCF_000576425.1_Braphev1	Brachybacterium_phenoliresistens	BF93_RS06975	BF93_RS06980	A	R	ECF19	0	0	0	0	205	326	anti-sigma factor	COG5343	Anti-sigma-K factor rskA
GCF_001758465.1_ASM175846v1	Alteromonas_lipolytica	BFC17_RS11110	ALT--BFC17_RS11105	C	C	ECF18	3	0	0	0	177	235	hypothetical protein	COG5343	protein conserved in bacteria
GCF_001757105.1_ASM175710v1	Alteromonas_confluentis	BFC18_RS13920	ALT--BFC18_RS13925	C	C	ECF18	3	1	0	0	177	244	hypothetical protein	COG5343	protein conserved in bacteria
GCF_000685035.1_ASM68503v1	Paraburkholderia_ferrariae_NBRC_106233	BFE01S_RS10020	BFE01S_RS10015	C	C	ECF18	2	0	0	0	207	250	anti-sigma-K factor RskA	COG5343	Anti-sigma-K factor rskA
GCF_001700505.1_ASM170050v1	Streptomyces_mutomycini	BFF76_RS20945	BFF76_RS20940	C	C	ECF19	2	3	0	1	194	251	anti-sigma factor	COG5343	An anti-sigma factor for extracytoplasmic function (ECF) sigma factor SigK. ECF sigma factors are held in an inactive form by an anti-sigma factor until released by regulated intramembrane proteolysis (RIP). RIP occurs when an extracytoplasmic signal triggers a concerted proteolytic cascade to transmit information and elicit cellular responses. The membrane-spanning regulatory substrate protein i…
GCF_001700515.1_ASM170051v1	Streptomyces_lushanensis	BFF77_RS05445	BFF77_RS05440	C	C	ECF19	3	3	0	1	194	251	anti-sigma factor	COG5343	An anti-sigma factor for extracytoplasmic function (ECF) sigma factor SigK. ECF sigma factors are held in an inactive form by an anti-sigma factor until released by regulated intramembrane proteolysis (RIP). RIP occurs when an extracytoplasmic signal triggers a concerted proteolytic cascade to transmit information and elicit cellular responses. The membrane-spanning regulatory substrate protein i…
GCF_001735805.1_ASM173580v1	Streptomyces_fodineus	BFF78_RS32840	BFF78_RS32845	C	C	ECF19	2	2	0	1	180	272	anti-sigma factor	COG5343	An anti-sigma factor for extracytoplasmic function (ECF) sigma factor SigK. ECF sigma factors are held in an inactive form by an anti-sigma factor until released by regulated intramembrane proteolysis (RIP). RIP occurs when an extracytoplasmic signal triggers a concerted proteolytic cascade to transmit information and elicit cellular responses. The membrane-spanning regulatory substrate protein i…
GCF_001742425.1_ASM174242v1	Bacillus_solimangrovi	BFG57_RS02100	ALT--BFG57_RS02095	A	-	ECF35	1	0	0	0	185	262	hypothetical protein	NA	NA
GCF_003614185.1_ASM361418v1	Paenibacillus_aceti	BFJ94_RS00510	ALT--BFJ94_RS00515	A	-	ECF70	4	3	0	1	194	299	hypothetical protein	COG5343	Anti-sigma-K factor rskA
GCF_001730525.1_ASM173052v1	Arcticibacter_eurypsychrophilus	BFL47_RS14295	BFL47_RS14290	L	F	ECF01	1	2	0	0	182	275	anti-sigma factor	COG5343	Anti-sigma-K factor rskA
GCF_002075885.1_ASM207588v1	Pseudaminobacter_manganicus	BFN67_RS17000	ALT--BFN67_RS16995	A	L	ECF11	1	5	0	1	217	217	transcriptional regulator	COG3806	ChrR Cupin-like domain
GCF_001747105.1_ASM174710v1	Fabibacter_misakiensis	BFP71_RS15540	BFP71_RS15535	L	I	ECF01	1	0	0	0	185	271	anti-sigma factor	COG5343	PFAM Anti-sigma-K factor RskA
GCF_002742285.1_ASM274228v1	Amylibacter_kogurei	BFP76_RS10165	BFP76_RS10160	C	C	ECF18	3	0	0	0	180	231	hypothetical protein	COG5343	Protein conserved in bacteria
GCF_001591485.1_ASM159148v1	Bacillus_fumarioli_NBRC_102428	BFU02S_RS03420	ALT--BFU02S_RS16620	C	-	ECF116	3	0	0	0	186	63	hypothetical protein	NA	NA
GCF_001729765.1_ASM172976v1	Enterobacter_kobei	BFV64_RS05615	ALT--BFV64_RS05610	C	C	ECF18	5	0	0	0	184	215	hypothetical protein	COG5343	Anti-sigma-K factor rskA
GCF_001729805.1_ASM172980v1	Enterobacter_roggenkampii	BFV67_RS05390	BFV67_RS05385	C	C	ECF18	4	0	0	0	184	215	hypothetical protein	COG5343	Anti-sigma-K factor rskA
GCF_001719615.1_ASM171961v1	Neptunicoccus_sediminis	BFV97_RS14035	ALT--BFV97_RS14040	A	T	ECF11	1	2	0	0	221	216	transcriptional regulator	COG3806	ChrR Cupin-like domain
GCF_001720485.1_ASM172048v1	Cobetia_marina	BFX80_RS12310	BFX80_RS12315	C	C	ECF18	3	0	0	0	192	267	hypothetical protein	COG5343	Anti-sigma-K factor rskA
GCF_000832605.1_ASM83260v1	Bacillus_mycoides	BG05_RS20945	ALT--BG05_RS20940	L	-	ECF70	0	1	0	0	192	226	DUF3600 domain-containing protein	NA	Domain of unknown function (DUF3600)
GCF_001715195.1_ASM171519v1	Rhodohalobacter_halophilus	BG260_RS00865	ALT--BG260_RS00860	A	Y	ECF10	1	0	0	0	185	329	DUF4974 domain-containing protein	COG3712	Domain of unknown function (DUF4974)
GCF_001870665.2_ASM187066v2	Rhodobaca_barguzinensis	BG454_RS07365	BG454_RS07360	C	C	ECF18	2	0	0	0	190	232	hypothetical protein	COG5343	Anti-sigma K factor RskA
GCF_001870675.1_ASM187067v1	Roseinatronobacter_thiooxidans	BG455_RS03465	ALT--BG455_RS03470	A	S	ECF11	1	5	0	1	195	221	transcriptional regulator	COG3806	ChrR Cupin-like domain
GCF_001884735.1_ASM188473v1	Natronohydrobacter_thiooxidans	BG457_RS14065	ALT--BG457_RS14060	A	S	ECF11	0	4	0	1	216	216	transcriptional regulator	COG3806	ChrR Cupin-like domain
GCF_000698555.1_SOAPdenovo_v1.05	Caballeronia_grimmiae	BG57_RS10105	ALT--BG57_RS10110	C	C	ECF18	2	1	0	0	201	244	anti-sigma-K factor RskA	COG5343	Anti-sigma-K factor rskA
GCF_000698575.1_SOAPdenovo_v1.05	Caballeronia_zhejiangensis	BG60_RS17450	ALT--BG60_RS17455	C	C	ECF18	2	1	0	0	190	241	hypothetical protein	COG5343	Anti-sigma-K factor rskA
GCF_000698595.1_SOAPdenovo_v1.05	Caballeronia_glathei	BG61_RS02295	BG61_RS02290	C	C	ECF18	2	0	0	0	195	259	hypothetical protein	COG5343	Anti-sigma-K factor rskA
GCF_001748285.1_ASM174828v1	Thermogemmatispora_onikobensis	BGC09_RS01500	BGC09_RS01505	A	I	ECF34	0	3	0	1	219	268	anti-sigma factor	COG5343	Anti-sigma-K factor rskA
GCF_007992435.1_ASM799243v1	Brevifollis_gellanilyticus	BGE01nite_RS20070	ALT--BGE01nite_RS20065	A	L	ECF70	0	5	0	0	244	438	DUF1501 domain-containing protein	COG4102	Protein of unknown function (DUF1501)
GCF_001953635.1_ASM195363v1	Alteromonas_abrolhosensis	BGK61_RS06525	ALT--BGK61_RS06530	C	C	ECF18	3	0	0	0	177	245	hypothetical protein	COG5343	protein conserved in bacteria
GCF_001746855.1_ASM174685v1	Actinomyces_hongkongensis	BH719_RS07335	ALT--BH719_RS07330	A	F	ECF19	1	0	0	0	186	251	hypothetical protein	COG5343	Anti-sigma-K factor rskA
GCF_000517305.1_ASM51730v1	Pseudomonas_cichorii_JBC1	BH81_RS24220	BH81_RS24225	C	C	ECF18	4	0	0	0	188	233	DNA-directed RNA polymerase sigma-70 factor	COG5343	Anti-sigma-K factor rskA
GCF_009930795.1_ASM993079v1	Marisediminicola_antarctica	BHD05_RS05390	BHD05_RS05395	A	E	ECF19	1	0	0	0	201	300	anti-sigma factor	COG5343	Anti-sigma-K factor rskA
GCF_001887245.1_ASM188724v1	Neomicrococcus_aestuarii	BHE16_RS08035	BHE16_RS08030	A	L	ECF19	0	0	0	0	193	279	anti-sigma factor	COG5343	Anti-sigma-K factor rskA
GCF_001741865.1_ASM174186v1	Bosea_vaviloviae	BHK69_RS26560	BHK69_RS26565	C	C	ECF18	3	0	0	0	187	255	hypothetical protein	COG5343	Anti-sigma-K factor rskA
GCF_001855615.1_ASM185561v1	Xanthomonas_alfalfae	BHL63_RS03330	ALT--BHL63_RS03325	C	C	ECF18	3	1	0	0	187	281	hypothetical protein	COG5343	protein conserved in bacteria
GCF_001722355.1_ASM172235v1	Mycolicibacterium_holsaticum	BHQ17_RS07190	BHQ17_RS07185	C	C	ECF19	4	0	0	0	222	234	anti-sigma factor	COG5343	An anti-sigma factor for extracytoplasmic function (ECF) sigma factor SigK. ECF sigma factors are held in an inactive form by an anti-sigma factor until released by regulated intramembrane proteolysis (RIP). RIP occurs when an extracytoplasmic signal triggers a concerted proteolytic cascade to transmit information and elicit cellular responses. The membrane-spanning regulatory substrate protein i…
GCF_001722335.1_ASM172233v1	Mycolicibacterium_flavescens	BHQ18_RS21105	BHQ18_RS21100	C	C	ECF19	3	0	0	0	193	235	anti-sigma factor	COG5343	An anti-sigma factor for extracytoplasmic function (ECF) sigma factor SigK. ECF sigma factors are held in an inactive form by an anti-sigma factor until released by regulated intramembrane proteolysis (RIP). RIP occurs when an extracytoplasmic signal triggers a concerted proteolytic cascade to transmit information and elicit cellular responses. The membrane-spanning regulatory substrate protein i…
GCF_001752395.1_ASM175239v1	Rheinheimera_salexigens	BI198_RS01130	BI198_RS01125	C	C	ECF18	4	0	0	0	179	225	hypothetical protein	COG5343	protein conserved in bacteria
GCF_001908775.1_ASM190877v1	Xanthomonas_gardneri	BI317_RS08090	ALT--BI317_RS08085	C	C	ECF18	3	1	0	0	187	282	hypothetical protein	COG5343	protein conserved in bacteria
GCF_001982635.1_ASM198263v1	Bradyrhizobium_mercantei	BI327_RS34835	ALT--BI327_RS34830	C	C	ECF18	2	0	0	0	181	320	hypothetical protein	COG5343	Anti-sigma-K factor rskA
GCF_001753225.1_ASM175322v1	Delftia_tsuruhatensis	BI380_RS28720	BI380_RS28725	C	C	ECF18	2	1	0	0	194	275	hypothetical protein	COG5343	protein conserved in bacteria
GCF_001879105.1_ASM187910v1	Streptomyces_gilvigriseus	BIV57_RS16080	ALT--BIV57_RS16075	I	G	ECF126	0	7	0	1	208	412	hypothetical protein	NA	NA
GCF_001857965.1_ASM185796v1	Flavobacterium_commune	BIW12_RS15700	BIW12_RS15705	F	Y	ECF01	2	0	0	0	176	261	anti-sigma factor	COG5343	Anti-sigma-K factor RskA
GCF_001854475.1_ASM185447v1	Pseudoalteromonas_byunsanensis	BIW53_RS06900	ALT--BIW53_RS06895	L	-	ECF01	2	1	0	0	186	157	hypothetical protein	NA	NA
GCF_001927245.1_ASM192724v1	Acuticoccus_yangtzensis	BIX52_RS01130	ALT--BIX52_RS01125	C	C	ECF18	4	1	0	0	165	234	hypothetical protein	COG5343	Anti-sigma-K factor rskA
GCF_003217325.1_ASM321732v1	Rhodopseudomonas_faecalis	BJ122_RS17990	ALT--BJ122_RS17995	C	C	ECF18	2	0	0	0	182	380	anti-sigma factor	COG5343	Anti-sigma-K factor rskA
GCF_000284375.1_ASM28437v1	Bradyrhizobium_japonicum_USDA_6	BJ6T_RS36865	BJ6T_RS36860	C	C	ECF18	2	0	0	0	181	352	hypothetical protein	COG5343	Anti-sigma-K factor rskA
GCF_006716545.1_ASM671654v1	Microcella_putealis	BJ957_RS11915	BJ957_RS11910	A	E	ECF19	0	0	0	0	193	291	hypothetical protein	COG5343	Anti-sigma-K factor rskA
GCF_001908855.1_ASM190885v1	Xanthomonas_perforans	BJD13_RS09640	ALT--BJD13_RS09645	C	C	ECF18	3	1	0	0	187	281	hypothetical protein	COG5343	protein conserved in bacteria
GCF_001938985.1_ASM193898v1	Rhizobium_taibaishanense	BJF91_RS06910	BJF91_RS06905	C	C	ECF18	4	0	0	0	178	240	anti-sigma factor	COG5343	Anti-sigma-K factor rskA
GCF_001938945.1_ASM193894v1	Rhizobium_rhizosphaerae	BJF92_RS20410	BJF92_RS20405	C	C	ECF18	4	1	0	0	179	248	hypothetical protein	COG5343	protein conserved in bacteria
GCF_001938935.1_ASM193893v1	Rhizobium_oryzae	BJF93_RS17580	BJF93_RS17585	C	C	ECF18	4	0	0	0	179	249	hypothetical protein	COG5343	protein conserved in bacteria
GCF_001939045.1_ASM193904v1	Rhizobium_oryziradicis	BJF95_RS08350	ALT--BJF95_RS08355	C	C	ECF18	4	0	0	0	178	240	anti-sigma factor	COG5343	Anti-sigma-K factor rskA
GCF_001887595.1_ASM188759v1	Luteibacter_rhizovicinus_DSM_16549	BJI69_RS16425	BJI69_RS16420	C	C	ECF18	3	1	0	0	185	244	hypothetical protein	COG5343	protein conserved in bacteria
GCF_001659785.1_ASM165978v1	Dietzia_timorensis	BJL86_RS01140	BJL86_RS01145	C	C	ECF19	2	0	0	0	206	271	anti-sigma factor	COG5343	Anti-sigma-K factor rskA
GCF_001940455.1_ASM194045v1	Actinokineospora_bangkokensis	BJP25_RS20785	BJP25_RS20780	C	C	ECF19	2	2	0	1	199	248	hypothetical protein	COG5343	Anti-sigma-K factor rskA
GCF_001761345.1_ASM176134v1	Sphingomonas_melonis_TY	BJP26_RS02375	BJP26_RS02370	C	C	ECF18	4	1	0	0	197	246	hypothetical protein	COG5343	Anti-sigma-K factor rskA
GCF_001956185.1_ASM195618v1	Paenibacillus_rhizosphaerae	BK138_RS29510	ALT--BK138_RS29505	A	-	ECF19	1	4	0	1	206	311	hypothetical protein	COG5343	Anti-sigma-K factor rskA
GCF_001902315.1_ASM190231v1	Staphylococcus_succinus	BK815_RS09170	BK815_RS09165	R	Y	ECF01	1	0	0	0	189	272	anti-sigma factor	COG5662	Anti-sigma-K factor rskA
GCF_007829035.1_ASM782903v1	Rudaeicoccus_suwonensis	BKA23_RS14865	BKA23_RS14860	A	E	ECF19	1	2	0	1	195	248	hypothetical protein	COG5343	Anti-sigma-K factor rskA
GCF_002118315.1_ASM211831v1	Kiloniella_majae	BKB51_RS18595	ALT--BKB51_RS18600	C	C	ECF33	4	2	0	0	183	205	zf-HC2 domain-containing protein	NA	NA
GCF_001968835.1_ASM196883v1	Tersicoccus_phoenicis	BKD30_RS03360	BKD30_RS03355	A	R	ECF19	1	0	0	0	193	299	anti-sigma factor	COG5343	Anti-sigma-K factor rskA
GCF_001942625.1_ASM194262v1	Mycobacterium_syngnathidarum	BKG60_RS17015	BKG60_RS17020	C	C	ECF19	3	0	0	0	193	233	anti-sigma factor	COG5343	An anti-sigma factor for extracytoplasmic function (ECF) sigma factor SigK. ECF sigma factors are held in an inactive form by an anti-sigma factor until released by regulated intramembrane proteolysis (RIP). RIP occurs when an extracytoplasmic signal triggers a concerted proteolytic cascade to transmit information and elicit cellular responses. The membrane-spanning regulatory substrate protein i…
GCF_001956585.1_ASM195658v1	Actinomyces_naeslundii	BKH33_RS02575	BKH33_RS02570	A	E	ECF19	2	0	0	0	209	315	anti-sigma factor	COG5343	Anti-sigma-K factor rskA
GCF_002905795.2_ASM290579v2	Pseudomonas_avellanae	BKM03_RS27230	BKM03_RS27235	C	C	ECF18	4	0	0	0	188	235	DNA-directed RNA polymerase sigma-70 factor	COG5343	Anti-sigma-K factor rskA
GCF_001879695.1_ASM187969v1	Nioella_sediminis	BKY26_RS10180	ALT--BKY26_RS10175	C	C	ECF18	3	0	0	0	180	232	hypothetical protein	COG5343	Anti-sigma K factor RskA
GCF_001879715.1_ASM187971v1	Nioella_nitratireducens	BKY27_RS13880	BKY27_RS13885	C	C	ECF18	3	0	0	0	180	230	hypothetical protein	COG5343	Anti-sigma-K factor rskA
GCF_001956315.1_ASM195631v1	Sphingomonas_montana	BKY59_RS10265	BKY59_RS10260	C	C	ECF18	3	0	0	0	175	224	hypothetical protein	COG5343	Anti-sigma-K factor rskA
GCF_001983105.1_ASM198310v1	Frankia_asymbiotica	BL253_RS27135	ALT--BL253_RS27140	C	C	ECF19	3	2	0	1	185	248	anti-sigma factor	COG5343	Anti-sigma-K factor rskA
GCF_001921215.1_ASM192121v1	Actinophytocola_xinjiangensis	BLA60_RS06015	BLA60_RS06020	C	C	ECF19	3	2	0	1	197	244	anti-sigma factor	COG5343	Anti-sigma-K factor rskA
GCF_000284015.1_ASM28401v1	Blastococcus_saxobsidens_DD2	BLASA_RS10420	ALT--BLASA_RS10425	A	E	ECF34	0	2	0	1	217	272	hypothetical protein	COG5343	Anti-sigma-K factor rskA
GCF_002849755.2_ASM284975v2	Beggiatoa_leptomitoformis	BLE401_RS17555	ALT--BLE401_RS17550	G	L	ECF20	2	1	0	0	191	181	hypothetical protein	NA	NA
GCF_001874645.1_ASM187464v1	Pseudomonas_frederiksbergensis	BLL42_RS16375	ALT--BLL42_RS16370	C	C	ECF18	6	1	0	0	214	224	anti-sigma factor	COG5343	Anti-sigma-K factor rskA
GCF_002764115.1_ASM276411v1	Phyllobacterium_zundukense	BLM14_RS16140	BLM14_RS16145	C	C	ECF18	4	0	0	0	179	235	anti-sigma factor	COG5343	Anti-sigma-K factor rskA
GCF_900100255.1_IMG-taxon_2596583650_annotated_assembly	Asticcacaulis_taihuensis	BLO49_RS12600	ALT--BLO49_RS12605	M	A	ECF11	1	6	0	1	207	222	transcriptional regulator	COG3806	TIGRFAM anti-sigma factor, , ChrR family
GCF_900099645.1_IMG-taxon_2671180067_annotated_assembly	Pseudomonas_peli	BLO50_RS12765	ALT--BLO50_RS12760	C	C	ECF18	4	0	0	0	182	237	anti-sigma factor	COG5343	Anti-sigma-K factor rskA
GCF_900099775.1_IMG-taxon_2596583570_annotated_assembly	Rhizobium_loessense	BLP23_RS05275	ALT--BLP23_RS05270	C	C	ECF18	3	0	0	0	179	240	anti-sigma factor	COG5343	Anti-sigma-K factor rskA
GCF_900101025.1_IMG-taxon_2602042045_annotated_assembly	Klenkia_marina	BLP29_RS11725	ALT--BLP29_RS11730	A	S	ECF34	0	2	0	1	213	307	anti-sigma factor	COG5343	Anti-sigma-K factor rskA
GCF_900104245.1_IMG-taxon_2596583643_annotated_assembly	Idiomarina_indica	BLP64_RS08615	ALT--BLP64_RS08620	A	-	ECF01	1	1	0	0	186	172	hypothetical protein	NA	NA
GCF_900102505.1_IMG-taxon_2596583549_annotated_assembly	Paracoccus_tibetensis	BLP73_RS00820	ALT--BLP73_RS00815	C	C	ECF18	3	0	0	0	260	239	hypothetical protein	COG5343	Anti-sigma-K factor rskA
GCF_900103615.1_IMG-taxon_2634166902_annotated_assembly	Romboutsia_lituseburensis_DSM_797	BLP75_RS09460	ALT--BLP75_RS09465	A	-	ECF30	0	4	0	0	195	287	hypothetical protein	NA	NA
GCF_900099815.1_IMG-taxon_2622736510_annotated_assembly	Psychroflexus_sediminis	BLP81_RS10510	BLP81_RS10515	F	-	ECF19	1	0	0	0	165	263	anti-sigma factor	COG5343	Anti-sigma-K factor rskA
GCF_900101825.1_IMG-taxon_2622736515_annotated_assembly	Aquimonas_voraii	BLP83_RS05050	ALT--BLP83_RS05055	A	L	ECF70	1	2	0	0	213	146	hypothetical protein	COG1917	ChrR Cupin-like domain
GCF_900099975.1_IMG-taxon_2663762744_annotated_assembly	Arthrobacter_cupressi	BLP88_RS01040	BLP88_RS01035	C	C	ECF19	2	0	0	0	214	289	anti-sigma factor	COG5343	Anti-sigma-K factor rskA
GCF_900103955.1_IMG-taxon_2617270767_annotated_assembly	Bacillus_daliensis	BLP92_RS16905	BLP92_RS16910	A	E	ECF01	0	3	0	1	184	277	anti-sigma factor	COG5662	Anti-sigma-K factor rskA
GCF_900102055.1_IMG-taxon_2675903215_annotated_assembly	Ulvibacter_litoralis	BLQ00_RS07255	BLQ00_RS07250	F	K	ECF01	2	1	0	0	177	266	anti-sigma factor	COG5343	Anti-sigma-K factor RskA
GCF_900102085.1_IMG-taxon_2654588110_annotated_assembly	Paenibacillus_polysaccharolyticus	BLQ13_RS09805	BLQ13_RS09800	A	L	ECF01	0	2	0	1	198	330	hypothetical protein	COG5343	Anti-sigma-K factor rskA
GCF_900102905.1_IMG-taxon_2663762716_annotated_assembly	Albidovulum_xiamenense	BLQ14_RS12370	BLQ14_RS12365	C	C	ECF18	3	0	0	0	182	232	hypothetical protein	COG5343	Protein conserved in bacteria
GCF_900102925.1_IMG-taxon_2667527237_annotated_assembly	Muricauda_zhangzhouensis	BLQ18_RS10220	BLQ18_RS10215	L	N	ECF19	4	0	0	0	175	266	anti-sigma factor	COG5343	Anti-sigma-K factor RskA
GCF_900099655.1_IMG-taxon_2617270782_annotated_assembly	Planomicrobium_glaciei	BLQ32_RS02165	ALT--BLQ32_RS02160	A	T	ECF01	1	3	0	1	190	240	anti-sigma factor	COG5662	Anti-sigma-K factor rskA
GCF_900104525.1_IMG-taxon_2634166372_annotated_assembly	Phycicoccus_dokdonensis	BLQ34_RS12905	BLQ34_RS12910	A	T	ECF19	0	2	0	1	201	272	hypothetical protein	COG5343	Anti-sigma K factor RskA
GCF_900101115.1_IMG-taxon_2667527402_annotated_assembly	Cryobacterium_psychrotolerans	BLQ39_RS05045	BLQ39_RS05040	A	E	ECF19	0	0	0	0	198	284	anti-sigma factor	COG5343	Anti-sigma-K factor rskA
GCF_900103875.1_IMG-taxon_2636416065_annotated_assembly	Pseudomonas_arsenicoxydans	BLQ41_RS07325	ALT--BLQ41_RS07320	C	C	ECF18	5	1	0	0	211	224	anti-sigma factor	COG5343	Anti-sigma-K factor rskA
GCF_900100295.1_IMG-taxon_2636416074_annotated_assembly	Salimicrobium_halophilum	BLQ44_RS05025	BLQ44_RS05030	A	E	ECF01	0	3	0	1	187	257	hypothetical protein	COG5662	Anti-sigma-K factor rskA
GCF_900103445.1_IMG-taxon_2651870120_annotated_assembly	Methylobacterium_phyllostachyos	BLQ49_RS23440	ALT--BLQ49_RS23435	C	C	ECF18	5	0	0	0	183	223	hypothetical protein	COG5343	Anti-sigma-K factor rskA
GCF_900101745.1_IMG-taxon_2663762751_annotated_assembly	Glycomyces_harbinensis	BLQ63_RS11305	BLQ63_RS11310	C	C	ECF19	3	2	0	1	205	248	hypothetical protein	COG5343	Anti-sigma-K factor rskA
GCF_900099705.1_IMG-taxon_2634166279_annotated_assembly	Agrococcus_jejuensis	BLQ67_RS15040	BLQ67_RS15035	A	A	ECF19	0	0	0	0	199	265	anti-sigma factor	COG5343	Anti-sigma K factor RskA
GCF_900102525.1_IMG-taxon_2675903146_annotated_assembly	Bosea_robiniae	BLQ70_RS18980	ALT--BLQ70_RS18975	A	R	ECF11	0	4	0	0	206	208	hypothetical protein	COG3806	anti-sigma factor
GCF_900101505.1_IMG-taxon_2663762746_annotated_assembly	Mameliella_alba	BLQ71_RS02840	BLQ71_RS02845	C	C	ECF18	3	0	0	0	182	224	hypothetical protein	COG5343	Protein conserved in bacteria
GCF_900100605.1_IMG-taxon_2675903142_annotated_assembly	Sinosporangium_album	BLQ73_RS06725	None	A	L	ECF19	1	0	0	0	179	0	None	NA	NA
GCF_900104475.1_IMG-taxon_2619619031_annotated_assembly	Actinopolyspora_xinjiangensis	BLQ75_RS08880	BLQ75_RS08885	C	C	ECF19	2	2	0	1	206	249	hypothetical protein	COG5343	Anti-sigma-K factor rskA
GCF_900104035.1_IMG-taxon_2651870106_annotated_assembly	Aureimonas_jatrophae	BLQ76_RS00975	BLQ76_RS00980	C	C	ECF18	3	0	0	0	186	243	hypothetical protein	COG5343	Anti-sigma-K factor rskA
GCF_900102075.1_IMG-taxon_2615840719_annotated_assembly	Salipiger_thiooxidans	BLQ77_RS02525	ALT--BLQ77_RS02520	C	C	ECF18	4	0	0	0	185	231	hypothetical protein	COG5343	Protein conserved in bacteria
GCF_900101885.1_IMG-taxon_2619619010_annotated_assembly	Dyadobacter_soli	BLQ88_RS14665	ALT--BLQ88_RS14660	A	A	ECF70	0	12	0	1	191	655	T9SS type A sorting domain-containing protein	COG1404	Belongs to the peptidase S8 family
GCF_900099725.1_IMG-taxon_2675903013_annotated_assembly	Rhodococcus_triatomae	BLQ89_RS19345	BLQ89_RS19350	C	C	ECF19	3	0	0	0	212	253	anti-sigma factor	COG5343	Anti-sigma-K factor rskA
GCF_900104175.1_IMG-taxon_2675903132_annotated_assembly	Lentzea_jiangxiensis	BLQ91_RS19005	ALT--BLQ91_RS19010	C	C	ECF19	2	3	0	1	203	243	anti-sigma factor	COG5343	Anti-sigma-K factor rskA
GCF_900102745.1_IMG-taxon_2602042050_annotated_assembly	Geodermatophilus_telluris	BLQ97_RS16665	ALT--BLQ97_RS16660	A	E	ECF19	0	2	0	1	219	305	anti-sigma factor	COG5343	Anti-sigma-K factor rskA
GCF_900103185.1_IMG-taxon_2622736527_annotated_assembly	Sulfitobacter_litoralis	BLQ98_RS11220	ALT--BLQ98_RS11215	C	C	ECF18	3	0	0	0	180	229	hypothetical protein	COG5343	Anti-sigma-K factor rskA
GCF_900102045.1_IMG-taxon_2639762638_annotated_assembly	Pseudomonas_moorei	BLR01_RS24815	ALT--BLR01_RS24820	C	C	ECF18	4	0	0	0	214	224	anti-sigma factor	COG5343	Anti-sigma-K factor rskA
GCF_900104515.1_IMG-taxon_2634166355_annotated_assembly	Acidovorax_cattleyae	BLR05_RS05480	ALT--BLR05_RS05475	C	C	ECF18	3	0	0	0	191	262	RNA polymerase subunit sigma-70	COG5343	protein conserved in bacteria
GCF_900103285.1_IMG-taxon_2622736636_annotated_assembly	Siphonobacter_aquaeclarae	BLR09_RS11605	BLR09_RS11600	V	L	ECF19	0	0	0	0	193	281	anti-sigma factor	COG5343	PFAM Anti-sigma-K factor RskA
GCF_900103225.1_IMG-taxon_2663762773_annotated_assembly	Pseudomonas_congelans	BLR20_RS16380	BLR20_RS16385	C	C	ECF18	4	0	0	0	188	235	RNA polymerase subunit sigma-70	COG5343	Anti-sigma-K factor rskA
GCF_900100275.1_IMG-taxon_2619619033_annotated_assembly	Lentzea_violacea	BLR21_RS18465	ALT--BLR21_RS18470	C	C	ECF19	2	2	0	1	201	245	anti-sigma factor	COG5343	Anti-sigma-K factor rskA
GCF_900103545.1_IMG-taxon_2675903227_annotated_assembly	Pedobacter_ruber	BLR27_RS08550	ALT--BLR27_RS08555	L	V	ECF34	0	0	0	0	183	273	anti-sigma factor	COG5343	Anti-sigma-K factor rskA
GCF_900099685.1_IMG-taxon_2675903150_annotated_assembly	Chryseobacterium_taeanense	BLR30_RS04855	BLR30_RS04850	V	L	ECF01	0	1	0	0	158	269	anti-sigma factor	COG5343	Anti-sigma-K factor rskA
GCF_900100665.1_IMG-taxon_2617270882_annotated_assembly	Pelagibacterium_luteolum	BLR31_RS10015	ALT--BLR31_RS10020	C	C	ECF18	2	0	0	0	180	239	hypothetical protein	COG5343	Anti-sigma-K factor rskA
GCF_900102545.1_IMG-taxon_2634166296_annotated_assembly	Chitinophaga_filiformis	BLR32_RS12575	BLR32_RS12580	V	L	ECF34	1	1	0	0	183	277	anti-sigma factor	COG5343	Anti-sigma-K factor rskA
GCF_900101435.1_IMG-taxon_2622736512_annotated_assembly	Pedobacter_soli	BLR37_RS23205	ALT--BLR37_RS23210	L	N	ECF01	0	1	0	0	183	285	anti-sigma factor	COG5343	Anti-sigma-K factor rskA
GCF_900101095.1_IMG-taxon_2619619027_annotated_assembly	Actinopolyspora_mzabensis	BLR41_RS21370	BLR41_RS21375	C	C	ECF19	2	2	0	1	206	255	hypothetical protein	COG5343	Anti-sigma-K factor rskA
GCF_900100765.1_IMG-taxon_2675903159_annotated_assembly	Catalinimonas_alkaloidigena	BLR44_RS20560	BLR44_RS20555	M	F	ECF01	2	0	0	0	196	271	anti-sigma factor	COG5343	PFAM Anti-sigma-K factor RskA
GCF_900103275.1_IMG-taxon_2617270936_annotated_assembly	Tessaracoccus_oleiagri	BLR46_RS10175	ALT--BLR46_RS10180	R	S	ECF34	0	3	0	1	190	225	hypothetical protein	NA	NA
GCF_900100085.1_IMG-taxon_2615840707_annotated_assembly	Salipiger_marinus	BLR51_RS19950	ALT--BLR51_RS19955	C	C	ECF18	3	0	0	0	183	235	hypothetical protein	COG5343	Protein conserved in bacteria
GCF_900100705.1_IMG-taxon_2675903222_annotated_assembly	Pedobacter_terrae	BLR60_RS23860	BLR60_RS23865	L	S	ECF34	0	1	0	0	183	285	anti-sigma factor	COG5343	Anti-sigma-K factor rskA
GCF_900099765.1_IMG-taxon_2667527451_annotated_assembly	Paenibacillus_typhae	BLR64_RS21525	BLR64_RS21530	A	R	ECF01	0	3	0	1	183	267	hypothetical protein	COG5343	Anti-sigma-K factor rskA
GCF_900100755.1_IMG-taxon_2636416175_annotated_assembly	Halomonas_taeanensis	BLR71_RS13845	BLR71_RS13840	C	C	ECF18	3	0	0	0	197	259	hypothetical protein	COG5343	Anti-sigma-K factor rskA
GCF_900103695.1_IMG-taxon_2675902964_annotated_assembly	Sediminibacillus_halophilus	BLR82_RS11340	BLR82_RS11345	C	-	ECF30	2	0	0	0	166	311	hypothetical protein	COG4219	NA
GCF_900099935.1_IMG-taxon_2622736598_annotated_assembly	Pseudoruegeria_lutimaris	BLR85_RS07355	ALT--BLR85_RS07360	A	E	ECF11	1	5	0	1	171	211	transcriptional regulator	COG3806	ChrR Cupin-like domain
GCF_900104205.1_IMG-taxon_2596583546_annotated_assembly	Belnapia_rosea	BLR87_RS02480	ALT--BLR87_RS02475	C	C	ECF18	2	0	0	0	179	234	hypothetical protein	COG5343	Anti-sigma-K factor rskA
GCF_900103935.1_IMG-taxon_2671180088_annotated_assembly	Nocardioides_szechwanensis	BLR90_RS11745	BLR90_RS11740	A	T	ECF19	0	2	0	1	200	235	anti-sigma factor	COG5343	Anti-sigma-K factor rskA
GCF_900102945.1_IMG-taxon_2599185144_annotated_assembly	Halomonas_muralis	BLR92_RS03955	ALT--BLR92_RS03960	C	C	ECF18	4	0	0	0	184	242	hypothetical protein	COG5343	Anti-sigma-K factor rskA
GCF_900101125.1_IMG-taxon_2675902963_annotated_assembly	Sediminibacillus_albus	BLR93_RS11740	ALT--BLR93_RS11745	E	-	ECF01	1	3	0	1	187	203	anti-sigma factor	COG5662	Is the anti-sigma factor for SigW. The presence of RsiW leads to the inactivation of SigW, and its proteolytic destruction to sigma-W activation
GCF_900100535.1_IMG-taxon_2663762794_annotated_assembly	Pseudomonas_flavescens	BLR94_RS02170	ALT--BLR94_RS02165	C	C	ECF18	4	0	0	0	182	234	anti-sigma factor	COG5343	Anti-sigma-K factor rskA
GCF_900103865.1_IMG-taxon_2617270787_annotated_assembly	Halomonas_arcis	BLR97_RS13380	BLR97_RS13375	C	C	ECF18	4	0	0	0	187	236	hypothetical protein	COG5343	Anti-sigma-K factor rskA
GCF_900102635.1_IMG-taxon_2663762777_annotated_assembly	Pseudomonas_chengduensis	BLS08_RS07615	ALT--BLS08_RS07610	C	C	ECF18	4	0	0	0	182	237	anti-sigma-K factor RskA	COG5343	Anti-sigma-K factor rskA
GCF_900099745.1_IMG-taxon_2654587895_annotated_assembly	Alteribacillus_bidgolensis	BLS12_RS20740	ALT--BLS12_RS20735	A	-	ECF34	3	3	0	1	194	241	hypothetical protein	COG5343	Anti-sigma-K factor rskA
GCF_900104415.1_IMG-taxon_2593339221_annotated_assembly	Eubacterium_oxidoreducens	BLS20_RS13125	ALT--BLS20_RS13130	L	V	ECF18	1	4	0	0	181	503	hypothetical protein	COG3212	Peptidase propeptide and YPEB domain
GCF_900103785.1_IMG-taxon_2599185192_annotated_assembly	Geodermatophilus_siccatus	BLS21_RS11525	ALT--BLS21_RS11520	A	E	ECF34	0	3	0	1	215	293	anti-sigma factor	COG5343	Anti-sigma-K factor rskA
GCF_900104185.1_IMG-taxon_2675903131_annotated_assembly	Halobacillus_aidingensis	BLS23_RS07155	BLS23_RS07160	A	H	ECF01	2	3	0	1	188	275	anti-sigma factor	COG5662	Anti-sigma-K factor rskA
GCF_900103215.1_IMG-taxon_2622736525_annotated_assembly	Kriegella_aquimaris	BLS33_RS09375	BLS33_RS09380	L	N	ECF01	4	0	0	0	176	266	anti-sigma factor	COG5343	Anti-sigma-K factor rskA
GCF_900102465.1_IMG-taxon_2599185271_annotated_assembly	Thalassobaculum_litoreum_DSM_18839	BLS34_RS10585	BLS34_RS10590	C	C	ECF18	2	1	0	0	182	249	hypothetical protein	COG5343	Anti-sigma-K factor rskA
GCF_900103325.1_IMG-taxon_2596583656_annotated_assembly	Mesorhizobium_qingshengii	BLS48_RS03970	BLS48_RS03975	C	C	ECF18	3	0	0	0	179	240	anti-sigma factor	COG5343	Anti-sigma K factor RskA
GCF_900099735.1_IMG-taxon_2642422544_annotated_assembly	Arthrobacter_subterraneus	BLS52_RS00300	BLS52_RS00305	C	C	ECF19	2	0	0	0	206	271	anti-sigma factor	COG5343	An anti-sigma factor for extracytoplasmic function (ECF) sigma factor SigK. ECF sigma factors are held in an inactive form by an anti-sigma factor until released by regulated intramembrane proteolysis (RIP). RIP occurs when an extracytoplasmic signal triggers a concerted proteolytic cascade to transmit information and elicit cellular responses. The membrane-spanning regulatory substrate protein i…
GCF_900101685.1_IMG-taxon_2651870117_annotated_assembly	Alloactinosynnema_iranicum	BLS56_RS05200	BLS56_RS05195	C	C	ECF19	3	2	0	1	196	269	anti-sigma factor	COG5343	Anti-sigma-K factor rskA
GCF_900102535.1_IMG-taxon_2634166359_annotated_assembly	Sulfitobacter_delicatus	BLS57_RS05970	ALT--BLS57_RS05965	C	C	ECF18	2	0	0	0	186	230	hypothetical protein	COG5343	Protein conserved in bacteria
GCF_900101875.1_IMG-taxon_2671180113_annotated_assembly	Mucilaginibacter_pineti	BLS59_RS27910	BLS59_RS27915	L	H	ECF01	0	0	0	0	183	279	anti-sigma factor	COG5343	Anti-sigma-K factor rskA
GCF_900102335.1_IMG-taxon_2671180043_annotated_assembly	Pseudomonas_seleniipraecipitans	BLS60_RS15700	BLS60_RS15705	C	C	ECF18	4	0	0	0	182	234	anti-sigma factor	COG5343	Anti-sigma-K factor rskA
GCF_900104265.1_IMG-taxon_2663762796_annotated_assembly	Pseudomonas_guguanensis	BLS61_RS06115	ALT--BLS61_RS06110	C	C	ECF18	4	0	0	0	182	237	anti-sigma factor	COG5343	Anti-sigma-K factor rskA
GCF_900103975.1_IMG-taxon_2599185180_annotated_assembly	Klenkia_soli	BLS67_RS12295	ALT--BLS67_RS12290	A	N	ECF34	0	2	0	1	212	288	anti-sigma factor	COG5343	Anti-sigma-K factor rskA
GCF_900101965.1_IMG-taxon_2675903020_annotated_assembly	Rhodospira_trueperi	BLS85_RS03480	ALT--BLS85_RS03485	A	L	ECF11	0	4	0	1	188	230	hypothetical protein	COG3806	ChrR Cupin-like domain
GCF_900100795.1_IMG-taxon_2667527211_annotated_assembly	Pseudomonas_abietaniphila	BLS87_RS07000	BLS87_RS06995	C	C	ECF18	4	0	0	0	188	245	RNA polymerase subunit sigma-70	COG5343	Anti-sigma-K factor rskA
GCF_900103805.1_IMG-taxon_2663762753_annotated_assembly	Cryobacterium_flavum	BLS91_RS03420	ALT--BLS91_RS03415	A	E	ECF19	0	0	0	0	198	306	anti-sigma factor	COG5343	Anti-sigma-K factor rskA
GCF_900103755.1_IMG-taxon_2663762742_annotated_assembly	Chryseobacterium_taihuense	BLS93_RS13690	BLS93_RS13695	V	L	ECF01	0	1	0	0	157	286	anti-sigma factor	COG5343	Anti-sigma-K factor rskA
GCF_900099965.1_IMG-taxon_2675903065_annotated_assembly	Nonomuraea_jiangxiensis	BLS95_RS04310	ALT--BLS95_RS04315	A	A	ECF19	1	3	0	0	204	297	maleylpyruvate isomerase family mycothiol-dependent enzyme	NA	Mycothiol maleylpyruvate isomerase N-terminal domain
GCF_900104535.1_IMG-taxon_2636416005_annotated_assembly	Nakamurella_panacisegetis	BLS97_RS19020	ALT--BLS97_RS19025	C	C	ECF19	2	3	0	0	198	437	hypothetical protein	NA	NA
GCF_900100075.1_IMG-taxon_2684623012_annotated_assembly	Chryseobacterium_jejuense	BLS98_RS11480	BLS98_RS11485	V	L	ECF01	0	1	0	0	158	268	anti-sigma factor	COG5343	Anti-sigma-K factor rskA
GCF_900102815.1_IMG-taxon_2671180087_annotated_assembly	Glycomyces_sambucus	BLS99_RS00015	ALT--BLS99_RS25450	C	C	ECF19	5	4	0	1	205	209	zf-HC2 domain-containing protein	COG5343	Anti-sigma-K factor rskA
GCF_900102625.1_IMG-taxon_2615840716_annotated_assembly	Acidovorax_valerianellae	BLT03_RS04455	BLT03_RS04450	C	C	ECF18	2	0	0	0	191	270	RNA polymerase subunit sigma-70	COG5343	protein conserved in bacteria
GCF_900100115.1_IMG-taxon_2684622906_annotated_assembly	Chryseobacterium_soldanellicola	BLT04_RS17160	BLT04_RS17165	V	L	ECF18	0	1	0	0	158	269	anti-sigma factor	COG5343	Anti-sigma-K factor rskA
GCF_900099905.1_IMG-taxon_2675903064_annotated_assembly	Mesorhizobium_muleiense	BLT09_RS21585	BLT09_RS21590	C	C	ECF18	3	0	0	0	179	232	anti-sigma factor	COG5343	Anti-sigma K factor RskA
GCF_900102875.1_IMG-taxon_2654587879_annotated_assembly	Halomonas_pantelleriensis	BLT16_RS09750	ALT--BLT16_RS09745	C	C	ECF18	4	0	0	0	195	238	hypothetical protein	COG5343	Anti-sigma-K factor rskA
GCF_900100885.1_IMG-taxon_2634166516_annotated_assembly	Microbacterium_pygmaeum	BLT19_RS08170	BLT19_RS08175	A	E	ECF19	0	0	0	0	196	276	anti-sigma factor	COG5343	Anti-sigma-K factor rskA
GCF_900100955.1_IMG-taxon_2663762758_annotated_assembly	Lechevalieria_fradiae	BLT23_RS21900	BLT23_RS21905	C	C	ECF19	2	3	0	1	200	240	anti-sigma factor	COG5343	Anti-sigma-K factor rskA
GCF_900103775.1_IMG-taxon_2634166198_annotated_assembly	Allokutzneria_albata	BLT28_RS33135	BLT28_RS33140	C	C	ECF19	2	2	0	1	198	237	anti-sigma factor	COG5343	Anti-sigma-K factor rskA
GCF_900102095.1_IMG-taxon_2667527442_annotated_assembly	Streptomyces_jietaisiensis	BLT31_RS09815	BLT31_RS09820	C	C	ECF19	2	2	0	1	180	275	anti-sigma factor	COG5343	An anti-sigma factor for extracytoplasmic function (ECF) sigma factor SigK. ECF sigma factors are held in an inactive form by an anti-sigma factor until released by regulated intramembrane proteolysis (RIP). RIP occurs when an extracytoplasmic signal triggers a concerted proteolytic cascade to transmit information and elicit cellular responses. The membrane-spanning regulatory substrate protein i…
GCF_900100695.1_IMG-taxon_2602042031_annotated_assembly	Klenkia_brasiliensis	BLT39_RS14475	ALT--BLT39_RS14480	A	T	ECF34	0	2	0	1	209	271	anti-sigma factor	COG5343	Anti-sigma-K factor rskA
GCF_900103475.1_IMG-taxon_2634166316_annotated_assembly	Maricaulis_salignorans	BLT42_RS00780	ALT--BLT42_RS00785	A	S	ECF11	0	4	0	0	183	226	hypothetical protein	COG3806	ChrR Cupin-like domain
GCF_900102015.1_IMG-taxon_2636416063_annotated_assembly	Limimaricola_pyoseonensis	BLT43_RS16190	BLT43_RS16195	C	C	ECF18	3	0	0	0	180	225	hypothetical protein	COG5343	Protein conserved in bacteria
GCF_900102345.1_IMG-taxon_2639762569_annotated_assembly	Leucobacter_chromiiresistens	BLT44_RS03320	BLT44_RS03325	G	E	ECF19	0	0	0	0	195	303	anti-sigma factor	COG5343	Anti-sigma-K factor rskA
GCF_900100005.1_IMG-taxon_2675903213_annotated_assembly	Lutimaribacter_saemankumensis	BLT50_RS04570	BLT50_RS04565	C	C	ECF18	2	0	0	0	179	226	hypothetical protein	COG5343	Anti-sigma-K factor rskA
GCF_900105865.1_IMG-taxon_2634166335_annotated_assembly	Arcanobacterium_phocae	BLT51_RS05350	ALT--BLT51_RS05345	M	F	ECF19	0	0	0	0	184	228	anti-sigma factor	COG5343	Anti-sigma-K factor rskA
GCF_900101785.1_IMG-taxon_2636415982_annotated_assembly	Auraticoccus_monumenti	BLT52_RS04165	BLT52_RS04170	G	A	ECF19	1	2	0	1	204	278	hypothetical protein	COG5343	Anti-sigma-K factor rskA
GCF_900102315.1_IMG-taxon_2616644820_annotated_assembly	Celeribacter_baekdonensis	BLT54_RS03875	ALT--BLT54_RS03880	A	E	ECF11	0	4	0	1	232	211	transcriptional regulator	COG3806	anti-sigma factor
GCF_900100365.1_IMG-taxon_2667527432_annotated_assembly	Pseudomonas_cannabina	BLT55_RS23695	BLT55_RS23690	C	C	ECF18	4	0	0	0	188	235	RNA polymerase subunit sigma-70	COG5343	Anti-sigma-K factor rskA
GCF_900104485.1_IMG-taxon_2597490370_annotated_assembly	Bauldia_litoralis	BLT60_RS11540	ALT--BLT60_RS11545	C	C	ECF18	5	0	0	0	241	236	hypothetical protein	COG5343	protein conserved in bacteria
GCF_900104705.1_IMG-taxon_2634166154_annotated_assembly	Agrococcus_carbonis	BLT67_RS12770	BLT67_RS12765	A	I	ECF19	1	0	0	0	202	270	anti-sigma factor	COG5343	An anti-sigma factor for extracytoplasmic function (ECF) sigma factor SigK. ECF sigma factors are held in an inactive form by an anti-sigma factor until released by regulated intramembrane proteolysis (RIP). RIP occurs when an extracytoplasmic signal triggers a concerted proteolytic cascade to transmit information and elicit cellular responses. The membrane-spanning regulatory substrate protein i…
GCF_900105535.1_IMG-taxon_2634166282_annotated_assembly	Pseudarthrobacter_equi	BLT71_RS14335	BLT71_RS14340	C	C	ECF19	2	0	0	0	202	276	anti-sigma factor	COG5343	Anti-sigma-K factor rskA
GCF_900105065.1_IMG-taxon_2630969010_annotated_assembly	Friedmanniella_luteola	BLT72_RS18125	BLT72_RS18130	G	A	ECF19	0	3	0	1	214	263	anti-sigma factor	COG5343	An anti-sigma factor for extracytoplasmic function (ECF) sigma factor SigK. ECF sigma factors are held in an inactive form by an anti-sigma factor until released by regulated intramembrane proteolysis (RIP). RIP occurs when an extracytoplasmic signal triggers a concerted proteolytic cascade to transmit information and elicit cellular responses. The membrane-spanning regulatory substrate protein i…
GCF_900101865.1_IMG-taxon_2675903152_annotated_assembly	Paracoccus_isoporae	BLT73_RS07490	BLT73_RS07495	C	C	ECF18	3	0	0	0	181	237	hypothetical protein	COG5343	Protein conserved in bacteria
GCF_900101475.1_IMG-taxon_2617270884_annotated_assembly	Ruegeria_marina	BLT75_RS04850	ALT--BLT75_RS04855	A	A	ECF11	1	6	0	1	218	215	transcriptional regulator	COG3806	ChrR Cupin-like domain
GCF_900101465.1_IMG-taxon_2675903056_annotated_assembly	Nocardioides_lianchengensis	BLT76_RS03935	BLT76_RS03940	A	T	ECF19	0	2	0	1	201	245	anti-sigma factor	COG5343	An anti-sigma factor for extracytoplasmic function (ECF) sigma factor SigK. ECF sigma factors are held in an inactive form by an anti-sigma factor until released by regulated intramembrane proteolysis (RIP). RIP occurs when an extracytoplasmic signal triggers a concerted proteolytic cascade to transmit information and elicit cellular responses. The membrane-spanning regulatory substrate protein i…
GCF_900103455.1_IMG-taxon_2675903062_annotated_assembly	Streptomyces_wuyuanensis	BLT82_RS21145	BLT82_RS21150	C	C	ECF19	3	3	0	1	194	269	anti-sigma factor	COG5343	An anti-sigma factor for extracytoplasmic function (ECF) sigma factor SigK. ECF sigma factors are held in an inactive form by an anti-sigma factor until released by regulated intramembrane proteolysis (RIP). RIP occurs when an extracytoplasmic signal triggers a concerted proteolytic cascade to transmit information and elicit cellular responses. The membrane-spanning regulatory substrate protein i…
GCF_900106015.1_IMG-taxon_2667527235_annotated_assembly	Pseudomonas_sihuiensis	BLT86_RS04850	ALT--BLT86_RS04845	C	C	ECF18	4	0	0	0	182	237	anti-sigma factor	COG5343	Anti-sigma-K factor rskA
GCF_900105045.1_IMG-taxon_2634166182_annotated_assembly	Brevibacterium_sandarakinum	BLT92_RS10430	BLT92_RS10425	A	E	ECF19	4	0	0	0	209	292	anti-sigma factor	COG5343	Anti-sigma-K factor rskA
GCF_900100315.1_IMG-taxon_2675903130_annotated_assembly	Streptomyces_indicus	BLT97_RS14555	BLT97_RS14560	C	C	ECF19	2	3	0	1	196	247	anti-sigma factor	COG5343	An anti-sigma factor for extracytoplasmic function (ECF) sigma factor SigK. ECF sigma factors are held in an inactive form by an anti-sigma factor until released by regulated intramembrane proteolysis (RIP). RIP occurs when an extracytoplasmic signal triggers a concerted proteolytic cascade to transmit information and elicit cellular responses. The membrane-spanning regulatory substrate protein i…
GCF_900104685.1_IMG-taxon_2634166342_annotated_assembly	Agromyces_flavus	BLT99_RS12550	BLT99_RS12555	A	L	ECF19	2	0	0	0	196	275	hypothetical protein	COG5343	Anti-sigma-K factor rskA
GCF_900105155.1_IMG-taxon_2663762789_annotated_assembly	Pseudomonas_prosekii	BLU01_RS23180	ALT--BLU01_RS23175	C	C	ECF18	4	0	0	0	198	235	RNA polymerase subunit sigma-70	COG5343	RNA polymerase subunit sigma-70
GCF_900105335.1_IMG-taxon_2634166897_annotated_assembly	Microbacterium_paraoxydans	BLU02_RS05815	BLU02_RS05810	A	A	ECF19	0	1	0	0	196	256	anti-sigma factor	COG5343	Anti-sigma-K factor rskA
GCF_900107115.1_IMG-taxon_2617270835_annotated_assembly	Salimicrobium_album	BLU03_RS01780	BLU03_RS01775	S	E	ECF01	0	3	0	1	186	254	hypothetical protein	COG5662	Anti-sigma-K factor rskA
GCF_900105655.1_IMG-taxon_2667527386_annotated_assembly	Pseudomonas_salegens	BLU07_RS07955	ALT--BLU07_RS07950	C	C	ECF33	4	0	0	0	186	193	hypothetical protein	NA	NA
GCF_900101905.1_IMG-taxon_2619619029_annotated_assembly	Myxococcus_virescens	BLU09_RS26935	None	A	L	ECF34	2	0	0	0	199	0	None	NA	NA
GCF_900105005.1_IMG-taxon_2667527220_annotated_assembly	Pseudomonas_litoralis	BLU11_RS02455	BLU11_RS02450	C	C	ECF18	5	0	0	0	186	244	anti-sigma factor	COG5343	Anti-sigma-K factor rskA
GCF_900105255.1_IMG-taxon_2675902958_annotated_assembly	Pseudomonas_sabulinigri	BLU26_RS11610	BLU26_RS11605	C	C	ECF18	4	0	0	0	182	239	anti-sigma factor	COG5343	Anti-sigma-K factor rskA
GCF_900104745.1_IMG-taxon_2636416006_annotated_assembly	Actinopolymorpha_singaporensis	BLU27_RS23045	BLU27_RS23050	C	C	ECF19	2	2	0	1	200	287	anti-sigma factor	COG5343	Anti-sigma-K factor rskA
GCF_900105165.1_IMG-taxon_2667528181_annotated_assembly	Mucilaginibacter_mallensis	BLU33_RS22305	BLU33_RS22300	L	H	ECF01	0	1	0	0	183	275	anti-sigma factor	COG5343	Anti-sigma-K factor rskA
GCF_900105385.1_IMG-taxon_2636416048_annotated_assembly	Microlunatus_soli	BLU38_RS22635	BLU38_RS22630	G	A	ECF19	1	2	0	1	214	250	anti-sigma factor	COG5343	Anti-sigma-K factor rskA
GCF_900105785.1_IMG-taxon_2634166345_annotated_assembly	Friedmanniella_sagamiharensis	BLU42_RS14775	ALT--BLU42_RS14780	G	V	ECF19	0	2	0	1	212	275	anti-sigma factor	COG5343	An anti-sigma factor for extracytoplasmic function (ECF) sigma factor SigK. ECF sigma factors are held in an inactive form by an anti-sigma factor until released by regulated intramembrane proteolysis (RIP). RIP occurs when an extracytoplasmic signal triggers a concerted proteolytic cascade to transmit information and elicit cellular responses. The membrane-spanning regulatory substrate protein i…
GCF_900105815.1_IMG-taxon_2639762518_annotated_assembly	Pseudomonas_brenneri	BLU43_RS07045	ALT--BLU43_RS07040	C	C	ECF18	6	0	0	0	179	230	RNA polymerase subunit sigma-70	COG5343	Anti-sigma-K factor rskA
GCF_900105485.1_IMG-taxon_2667527397_annotated_assembly	Pseudomonas_granadensis	BLU52_RS15455	BLU52_RS15460	C	C	ECF18	4	0	0	0	177	230	RNA polymerase subunit sigma-70	COG5343	RNA polymerase subunit sigma-70
GCF_900104965.1_IMG-taxon_2634166904_annotated_assembly	Marmoricola_scoriae	BLU55_RS10395	BLU55_RS10400	A	T	ECF19	0	2	0	1	185	259	anti-sigma factor	COG5343	Anti-sigma-K factor rskA
GCF_900105725.1_IMG-taxon_2636416072_annotated_assembly	Gordonia_westfalica	BLU62_RS28365	None	G	T	ECF19	1	0	0	0	186	0	None	NA	NA
GCF_900106065.1_IMG-taxon_2636416004_annotated_assembly	Pseudomonas_mandelii	BLU63_RS32485	ALT--BLU63_RS32490	C	C	ECF18	4	0	0	0	175	235	RNA polymerase subunit sigma-70	COG5343	RNA polymerase subunit sigma-70
GCF_900105505.1_IMG-taxon_2634166170_annotated_assembly	Corynebacterium_coyleae	BLU69_RS08350	BLU69_RS08355	L	A	ECF19	0	0	0	0	182	199	anti-sigma factor	COG5343	Anti-sigma-K factor rskA
GCF_900105765.1_IMG-taxon_2634166281_annotated_assembly	Haloactinobacterium_album	BLU77_RS15625	BLU77_RS15630	C	C	ECF19	3	0	0	0	222	246	anti-sigma factor	COG5343	Anti-sigma-K factor rskA
GCF_900107765.1_IMG-taxon_2651870123_annotated_assembly	Arachidicoccus_rhizosphaerae	BLU80_RS12505	BLU80_RS12500	V	L	ECF19	0	1	0	0	186	277	anti-sigma factor	COG5343	Anti-sigma-K factor rskA
GCF_900104725.1_IMG-taxon_2634166338_annotated_assembly	Actinoplanes_derwentensis	BLU81_RS35105	BLU81_RS35110	C	C	ECF19	2	2	0	1	204	245	anti-sigma factor	COG5343	Anti-sigma-K factor rskA
GCF_900105935.1_IMG-taxon_2645728113_annotated_assembly	Pseudomonas_costantinii	BLU86_RS14525	ALT--BLU86_RS14530	C	C	ECF18	4	1	0	0	208	225	anti-sigma factor	COG5343	Anti-sigma-K factor rskA
GCF_900105315.1_IMG-taxon_2634166531_annotated_assembly	Brevibacterium_siliguriense	BLU88_RS03220	BLU88_RS03215	A	E	ECF19	4	0	0	0	220	283	anti-sigma factor	COG5343	Anti-sigma-K factor rskA
GCF_900106805.1_IMG-taxon_2693429872_annotated_assembly	Ruegeria_halocynthiae	BLU89_RS13580	ALT--BLU89_RS13575	A	A	ECF11	2	6	0	1	218	216	transcriptional regulator	COG3806	ChrR Cupin-like domain
GCF_900106035.1_IMG-taxon_2630968302_annotated_assembly	Jiangella_alba	BLV02_RS26110	BLV02_RS26115	C	C	ECF19	3	2	0	1	199	270	anti-sigma factor	COG5343	An anti-sigma factor for extracytoplasmic function (ECF) sigma factor SigK. ECF sigma factors are held in an inactive form by an anti-sigma factor until released by regulated intramembrane proteolysis (RIP). RIP occurs when an extracytoplasmic signal triggers a concerted proteolytic cascade to transmit information and elicit cellular responses. The membrane-spanning regulatory substrate protein i…
GCF_900105925.1_IMG-taxon_2639762615_annotated_assembly	Jiangella_alkaliphila	BLV05_RS26375	ALT--BLV05_RS26380	C	C	ECF19	3	2	0	1	200	251	anti-sigma factor	COG5343	An anti-sigma factor for extracytoplasmic function (ECF) sigma factor SigK. ECF sigma factors are held in an inactive form by an anti-sigma factor until released by regulated intramembrane proteolysis (RIP). RIP occurs when an extracytoplasmic signal triggers a concerted proteolytic cascade to transmit information and elicit cellular responses. The membrane-spanning regulatory substrate protein i…
GCF_900105825.1_IMG-taxon_2667527228_annotated_assembly	Pseudomonas_vancouverensis	BLV08_RS27530	BLV08_RS27525	C	C	ECF18	5	1	0	0	214	224	anti-sigma factor	COG5343	Anti-sigma-K factor rskA
GCF_900105125.1_IMG-taxon_2693430033_annotated_assembly	Bradyrhizobium_canariense	BLV09_RS19670	ALT--BLV09_RS19665	C	C	ECF18	2	0	0	0	181	287	hypothetical protein	COG5343	Anti-sigma-K factor rskA
GCF_900106945.1_IMG-taxon_2617270765_annotated_assembly	Marinobacter_mobilis	BLV11_RS15200	ALT--BLV11_RS15195	C	C	ECF18	5	0	0	0	185	234	hypothetical protein	COG5343	protein conserved in bacteria
GCF_900107025.1_IMG-taxon_2617270912_annotated_assembly	Roseicitreum_antarcticum	BLV13_RS15280	ALT--BLV13_RS15275	C	C	ECF18	2	0	0	0	191	232	hypothetical protein	COG5343	Anti-sigma K factor RskA
GCF_900106695.1_IMG-taxon_2693429856_annotated_assembly	Albimonas_donghaensis	BLV24_RS14295	BLV24_RS14300	C	C	ECF18	2	0	0	0	188	264	hypothetical protein	COG5343	Anti-sigma-K factor rskA
GCF_900107415.1_IMG-taxon_2693429889_annotated_assembly	Jannaschia_faecimaris	BLV27_RS08510	BLV27_RS08515	C	C	ECF18	3	0	0	0	196	225	hypothetical protein	COG5343	Anti-sigma-K factor rskA
GCF_900107635.1_IMG-taxon_2693429912_annotated_assembly	Flavobacterium_gillisiae	BLV35_RS05870	BLV35_RS05875	F	Y	ECF01	2	0	0	0	176	261	anti-sigma factor	COG5343	Anti-sigma-K factor RskA
GCF_900107455.1_IMG-taxon_2690315652_annotated_assembly	Asanoa_ishikariensis	BLV39_RS04415	BLV39_RS04410	C	C	ECF19	2	2	0	1	206	240	anti-sigma factor	COG5343	Anti-sigma-K factor rskA
GCF_900105185.1_IMG-taxon_2667528183_annotated_assembly	Pseudomonas_saponiphila	BLV47_RS13775	ALT--BLV47_RS13770	C	C	ECF18	5	0	0	0	187	234	RNA polymerase subunit sigma-70	COG5343	Anti-sigma-K factor rskA
GCF_900107855.1_IMG-taxon_2634166328_annotated_assembly	Marinobacterium_georgiense_DSM_11526	BLV48_RS07155	ALT--BLV48_RS07150	A	H	ECF11	1	7	0	1	209	216	transcriptional regulator	COG3806	Anti-sigma factor
GCF_900105715.1_IMG-taxon_2630968996_annotated_assembly	Microbacterium_humi	BLV49_RS10490	BLV49_RS10495	A	A	ECF19	1	0	0	0	194	261	anti-sigma factor	COG5343	Anti-sigma-K factor rskA
GCF_900107045.1_IMG-taxon_2675903050_annotated_assembly	Amycolatopsis_xylanica	BLV57_RS19820	BLV57_RS19815	C	C	ECF19	2	2	0	1	196	246	hypothetical protein	COG5343	Anti-sigma-K factor rskA
GCF_900105115.1_IMG-taxon_2667527224_annotated_assembly	Pseudomonas_mohnii	BLV61_RS17725	ALT--BLV61_RS17720	C	C	ECF18	4	0	0	0	211	224	anti-sigma factor	COG5343	Anti-sigma-K factor rskA
GCF_900107795.1_IMG-taxon_2599185217_annotated_assembly	Chitinophaga_terrae_Kim_and_Jung_2007	BLV62_RS12190	BLV62_RS12185	V	I	ECF19	1	0	0	0	185	279	anti-sigma factor	COG5343	Anti-sigma-K factor rskA
GCF_900107625.1_IMG-taxon_2622736593_annotated_assembly	Bizionia_paragorgiae	BLV64_RS05480	BLV64_RS05475	F	I	ECF19	2	0	0	0	176	269	anti-sigma factor	COG5343	Anti-sigma-K factor RskA
GCF_900107155.1_IMG-taxon_2663763605_annotated_assembly	Pseudomonas_salomonii	BLV67_RS19845	ALT--BLV67_RS19840	C	C	ECF18	6	0	0	0	175	224	RNA polymerase subunit sigma-70	COG5343	Anti-sigma-K factor rskA
GCF_900105695.1_IMG-taxon_2634166371_annotated_assembly	Streptomyces_melanosporofaciens	BLV72_RS27900	BLV72_RS27895	C	C	ECF19	2	3	0	1	194	258	anti-sigma factor	COG5343	An anti-sigma factor for extracytoplasmic function (ECF) sigma factor SigK. ECF sigma factors are held in an inactive form by an anti-sigma factor until released by regulated intramembrane proteolysis (RIP). RIP occurs when an extracytoplasmic signal triggers a concerted proteolytic cascade to transmit information and elicit cellular responses. The membrane-spanning regulatory substrate protein i…
GCF_900105585.1_IMG-taxon_2639762616_annotated_assembly	Nocardioides_exalbidus	BLV76_RS06015	BLV76_RS06020	A	L	ECF19	0	2	0	1	208	236	anti-sigma factor	COG5343	Anti-sigma-K factor rskA
GCF_900106025.1_IMG-taxon_2636416188_annotated_assembly	Pseudomonas_migulae	BLV80_RS20100	ALT--BLV80_RS20105	C	C	ECF18	4	0	0	0	173	239	RNA polymerase subunit sigma-70	COG5343	RNA polymerase subunit sigma-70
GCF_900107695.1_IMG-taxon_2599185268_annotated_assembly	Thiothrix_caldifontis	BLV87_RS13250	ALT--BLV87_RS13255	C	C	ECF18	4	1	0	0	180	235	hypothetical protein	COG5343	Anti-sigma-K factor rskA
GCF_900107225.1_IMG-taxon_2675903026_annotated_assembly	Delftia_lacustris	BLV89_RS04835	ALT--BLV89_RS04830	C	C	ECF18	2	1	0	0	194	275	hypothetical protein	COG5343	protein conserved in bacteria
GCF_900105905.1_IMG-taxon_2634166362_annotated_assembly	Rhodococcus_koreensis	BLV94_RS33895	BLV94_RS33890	C	C	ECF19	2	0	0	0	192	245	anti-sigma factor	COG5343	Anti-sigma-K factor rskA
GCF_900107925.1_IMG-taxon_2675903153_annotated_assembly	Amycolatopsis_pretoriensis	BLV96_RS12425	BLV96_RS12420	C	C	ECF19	2	2	0	1	198	226	anti-sigma factor	COG5343	Anti-sigma-K factor rskA
GCF_900106675.1_IMG-taxon_2693429897_annotated_assembly	Acidimangrovimonas_indica	BLV97_RS13510	BLV97_RS13505	C	C	ECF18	3	0	0	0	182	223	hypothetical protein	COG5343	Anti-sigma K factor RskA
GCF_900107435.1_IMG-taxon_2667527392_annotated_assembly	Herbiconiux_ginsengi	BLW00_RS00500	BLW00_RS00495	A	E	ECF19	0	0	0	0	199	288	anti-sigma factor	COG5343	Anti-sigma-K factor rskA
GCF_900106095.1_IMG-taxon_2636416038_annotated_assembly	Pseudomonas_deceptionensis	BLW11_RS05940	BLW11_RS05935	C	C	ECF18	5	1	0	0	210	224	anti-sigma K factor	COG5343	protein conserved in bacteria
GCF_900106935.1_IMG-taxon_2622736431_annotated_assembly	Sulfitobacter_pontiacus	BLW19_RS09795	ALT--BLW19_RS09790	C	C	ECF18	3	0	0	0	180	231	hypothetical protein	COG5343	Anti-sigma-K factor rskA
GCF_900107135.1_IMG-taxon_2617270879_annotated_assembly	Hymenobacter_psychrophilus	BLW21_RS19015	BLW21_RS19010	M	L	ECF01	0	0	0	0	189	304	anti-sigma factor	COG5343	PFAM Anti-sigma-K factor RskA
GCF_900105355.1_IMG-taxon_2687453785_annotated_assembly	Pseudomonas_anguilliseptica	BLW24_RS19645	ALT--BLW24_RS19640	C	C	ECF18	4	0	0	0	182	0	anti-sigma factor	NA	NA
GCF_900107235.1_IMG-taxon_2693429906_annotated_assembly	Citreimonas_salinaria	BLW27_RS02830	ALT--BLW27_RS02835	C	C	ECF18	2	0	0	0	182	228	hypothetical protein	COG5343	Protein conserved in bacteria
GCF_900105955.1_IMG-taxon_2639763197_annotated_assembly	Pseudomonas_proteolytica	BLW35_RS19940	ALT--BLW35_RS19935	C	C	ECF18	6	0	0	0	179	230	RNA polymerase subunit sigma-70	COG5343	Anti-sigma-K factor rskA
GCF_900107105.1_IMG-taxon_2599185203_annotated_assembly	Geodermatophilus_africanus	BLW63_RS11620	ALT--BLW63_RS11625	A	E	ECF34	0	2	0	1	215	294	anti-sigma factor	COG5343	Anti-sigma-K factor rskA
GCF_900107015.1_IMG-taxon_2617270827_annotated_assembly	Litoreibacter_albidus	BLW66_RS12670	ALT--BLW66_RS12665	C	C	ECF18	2	0	0	0	180	233	hypothetical protein	COG5343	Protein conserved in bacteria
GCF_900108365.1_IMG-taxon_2687453786_annotated_assembly	Chryseobacterium_culicis	BLW74_RS11055	ALT--BLW74_RS11060	V	L	ECF01	0	1	0	0	158	273	anti-sigma factor	COG5343	Anti-sigma-K factor rskA
GCF_900105055.1_IMG-taxon_2634166339_annotated_assembly	Amycolatopsis_lurida	BLW75_RS38795	BLW75_RS38800	C	C	ECF19	2	2	0	1	198	237	anti-sigma factor	COG5343	Anti-sigma-K factor rskA
GCF_900105945.1_IMG-taxon_2634166899_annotated_assembly	Amycolatopsis_tolypomycina	BLW76_RS39330	BLW76_RS39325	C	C	ECF19	2	2	0	1	198	226	anti-sigma factor	COG5343	Anti-sigma-K factor rskA
GCF_900108565.1_IMG-taxon_2636415969_annotated_assembly	Mycolicibacterium_rutilum	BLW81_RS12075	BLW81_RS12070	C	C	ECF19	3	0	0	0	193	238	anti-sigma factor	COG5343	An anti-sigma factor for extracytoplasmic function (ECF) sigma factor SigK. ECF sigma factors are held in an inactive form by an anti-sigma factor until released by regulated intramembrane proteolysis (RIP). RIP occurs when an extracytoplasmic signal triggers a concerted proteolytic cascade to transmit information and elicit cellular responses. The membrane-spanning regulatory substrate protein i…
GCF_001870735.1_ASM187073v1	Arsenicibacter_rosenii	BLX24_RS09480	ALT--BLX24_RS09485	V	L	ECF01	0	1	0	0	188	276	anti-sigma factor	COG5343	PFAM Anti-sigma-K factor RskA
GCF_001931685.1_ASM193168v1	Rhizobium_arenae	BLX89_RS04510	ALT--BLX89_RS04515	C	C	ECF18	3	1	0	0	180	238	anti-sigma factor	COG5343	protein conserved in bacteria
GCF_900113875.1_IMG-taxon_2622736536_annotated_assembly	Jannaschia_pohangensis	BM002_RS13240	BM002_RS13245	C	C	ECF18	3	0	0	0	182	232	hypothetical protein	COG5343	Anti-sigma-K factor rskA
GCF_900114085.1_IMG-taxon_2622736509_annotated_assembly	Myroides_guanonis	BM024_RS00665	BM024_RS00670	L	L	ECF18	0	1	0	0	178	275	anti-sigma factor	COG5343	Anti-sigma-K factor rskA
GCF_900112315.1_IMG-taxon_2675903219_annotated_assembly	Parapedobacter_composti	BM030_RS08160	ALT--BM030_RS08155	G	Y	ECF10	2	0	0	0	197	391	DUF4974 domain-containing protein	COG3712	COG3712 Fe2 -dicitrate sensor, membrane component
GCF_900112225.1_IMG-taxon_2667527446_annotated_assembly	Massilia_yuzhufengensis	BM031_RS23855	ALT--BM031_RS25345	H	-	ECF18	1	0	0	0	180	63	hypothetical protein	NA	NA
GCF_900113285.1_IMG-taxon_2671180224_annotated_assembly	Pontibacter_chinhatensis	BM040_RS20145	ALT--BM040_RS20150	L	-	ECF35	1	2	0	0	200	76	hypothetical protein	NA	NA
GCF_900114315.1_IMG-taxon_2602042029_annotated_assembly	Roseomonas_stagni_DSM_19981	BM041_RS00995	ALT--BM041_RS00990	C	C	ECF18	2	0	0	0	179	231	hypothetical protein	COG5343	Anti-sigma-K factor rskA
GCF_900111925.1_IMG-taxon_2675903053_annotated_assembly	Cellulomonas_marina	BM048_RS09255	BM048_RS09250	C	C	ECF19	4	0	0	0	194	310	anti-sigma factor	COG5343	Anti-sigma-K factor rskA
GCF_900115565.1_IMG-taxon_2675903051_annotated_assembly	Yuhushiella_deserti	BM051_RS22600	BM051_RS22605	C	C	ECF19	2	2	0	1	202	253	hypothetical protein	COG5343	Anti-sigma-K factor rskA
GCF_900111965.1_IMG-taxon_2599185297_annotated_assembly	Flavobacterium_swingsii	BM053_RS07325	ALT--BM053_RS07320	V	Q	ECF34	0	2	0	0	172	203	cupin domain-containing protein	COG0662	Cupin domain
GCF_900115475.1_IMG-taxon_2663762774_annotated_assembly	Pseudomonas_composti	BM059_RS06915	ALT--BM059_RS06910	C	C	ECF18	4	0	0	0	182	237	anti-sigma factor	COG5343	Anti-sigma-K factor rskA
GCF_900113695.1_IMG-taxon_2667527406_annotated_assembly	Albimonas_pacifica	BM064_RS21760	ALT--BM064_RS21765	C	C	ECF18	4	1	0	0	179	248	hypothetical protein	COG5343	Anti-sigma-K factor rskA
GCF_900112545.1_IMG-taxon_2687453758_annotated_assembly	Pseudooceanicola_nitratireducens	BM065_RS12770	ALT--BM065_RS12765	C	C	ECF18	2	0	0	0	180	239	hypothetical protein	COG5343	Anti-sigma-K factor rskA
GCF_900114415.1_IMG-taxon_2619619046_annotated_assembly	Shimia_haliotis	BM069_RS18835	ALT--BM069_RS18840	A	E	ECF11	1	5	0	1	219	213	transcriptional regulator	COG3806	COG3806 Anti-sigma factor
GCF_900112845.1_IMG-taxon_2667527403_annotated_assembly	Streptomyces_alni	BM076_RS24070	BM076_RS24075	C	C	ECF19	2	3	0	1	194	256	anti-sigma factor	COG5343	Anti-sigma-K factor rskA
GCF_900115495.1_IMG-taxon_2599185265_annotated_assembly	Enterovibrio_norvegicus_DSM_15893	BM082_RS02170	ALT--BM082_RS02165	Y	H	ECF11	1	6	0	1	210	234	hypothetical protein	COG3806	ChrR Cupin-like domain
GCF_900111825.1_IMG-taxon_2622736524_annotated_assembly	Pedobacter_suwonensis	BM107_RS23980	ALT--BM107_RS23985	L	S	ECF01	0	1	0	0	183	285	anti-sigma factor	COG5343	Anti-sigma-K factor rskA
GCF_900115085.1_IMG-taxon_2667527410_annotated_assembly	Dokdonella_immobilis	BM125_RS05335	BM125_RS05330	C	C	ECF18	3	2	0	0	187	240	hypothetical protein	COG5343	protein conserved in bacteria
GCF_900112035.1_IMG-taxon_2663762717_annotated_assembly	Nocardioides_alpinus	BM127_RS05010	BM127_RS05015	A	L	ECF19	0	2	0	1	204	245	anti-sigma factor	COG5343	Anti-sigma-K factor rskA
GCF_900114485.1_IMG-taxon_2622736595_annotated_assembly	Loktanella_salsilacus	BM131_RS01140	ALT--BM131_RS01135	C	C	ECF18	3	0	0	0	183	238	hypothetical protein	COG5343	Protein conserved in bacteria
GCF_900114375.1_IMG-taxon_2617270908_annotated_assembly	Methylorubrum_salsuginis	BM140_RS01225	ALT--BM140_RS01220	C	C	ECF18	5	0	0	0	185	251	hypothetical protein	COG5343	Anti-sigma-K factor rskA
GCF_900115055.1_IMG-taxon_2684622910_annotated_assembly	Chryseobacterium_oleae	BM143_RS08730	ALT--BM143_RS08725	V	L	ECF01	0	1	0	0	158	277	anti-sigma factor	COG5343	Anti-sigma-K factor rskA
GCF_900115745.1_IMG-taxon_2617270762_annotated_assembly	Sphingomonas_rubra	BM145_RS04685	BM145_RS04690	C	C	ECF18	3	0	0	0	189	234	hypothetical protein	COG5343	Anti-sigma-K factor rskA
GCF_900112765.1_IMG-taxon_2619619028_annotated_assembly	Actinopolyspora_alba	BM150_RS19920	BM150_RS19915	C	C	ECF19	2	2	0	1	206	249	anti-sigma factor	COG5343	Anti-sigma-K factor rskA
GCF_900113955.1_IMG-taxon_2617270870_annotated_assembly	Celeribacter_neptunius	BM151_RS07810	ALT--BM151_RS07805	C	C	ECF18	3	0	0	0	188	235	hypothetical protein	COG5343	Anti-sigma-K factor rskA
GCF_900113905.1_IMG-taxon_2671180085_annotated_assembly	Pseudomonas_argentinensis	BM154_RS20490	BM154_RS20495	C	C	ECF18	4	0	0	0	182	234	anti-sigma factor	COG5343	Anti-sigma-K factor rskA
GCF_900113005.1_IMG-taxon_2663762719_annotated_assembly	Sunxiuqinia_elliptica	BM156_RS10340	ALT--BM156_RS10335	L	-	ECF35	0	0	0	0	197	78	hypothetical protein	NA	NA
GCF_900112525.1_IMG-taxon_2599185298_annotated_assembly	Klenkia_taihuensis	BM158_RS18250	ALT--BM158_RS18255	A	T	ECF34	0	2	0	1	209	271	anti-sigma factor	COG5343	Anti-sigma-K factor rskA
GCF_900115595.1_IMG-taxon_2622736594_annotated_assembly	Tranquillimonas_alkanivorans	BM162_RS08840	ALT--BM162_RS08835	A	A	ECF11	1	5	0	1	217	215	transcriptional regulator	COG3806	ChrR Cupin-like domain
GCF_900112755.1_IMG-taxon_2619619004_annotated_assembly	Sulfitobacter_brevis	BM174_RS12280	ALT--BM174_RS12285	C	C	ECF18	3	0	0	0	180	229	hypothetical protein	COG5343	Protein conserved in bacteria
GCF_900113065.1_IMG-taxon_2654587881_annotated_assembly	Aureimonas_phyllosphaerae	BM175_RS18680	ALT--BM175_RS18675	C	C	ECF18	5	0	0	0	209	258	hypothetical protein	COG5343	Anti-sigma-K factor rskA
GCF_900114285.1_IMG-taxon_2675903028_annotated_assembly	Methylocapsa_palsarum	BM177_RS00370	ALT--BM177_RS00375	A	S	ECF11	0	8	0	1	226	220	hypothetical protein	COG3806	ChrR Cupin-like domain
GCF_900115665.1_IMG-taxon_2634166314_annotated_assembly	Pseudarcicella_hirudinis	BM179_RS19115	ALT--BM179_RS19110	I	Y	ECF01	0	0	0	0	190	266	anti-sigma factor	COG5343	PFAM Anti-sigma-K factor RskA
GCF_900115695.1_IMG-taxon_2663762766_annotated_assembly	Pseudomonas_toyotomiensis	BM186_RS08950	ALT--BM186_RS08945	C	C	ECF18	4	0	0	0	182	237	anti-sigma-K factor RskA	COG5343	Anti-sigma-K factor rskA
GCF_900115155.1_IMG-taxon_2667527394_annotated_assembly	Mycetocola_miduiensis	BM197_RS15015	BM197_RS15020	A	E	ECF19	0	0	0	0	199	305	anti-sigma factor	COG5343	Anti-sigma-K factor rskA
GCF_900111885.1_IMG-taxon_2667527405_annotated_assembly	Amycolatopsis_marina	BM199_RS17210	BM199_RS17215	C	C	ECF19	2	2	0	1	207	256	hypothetical protein	COG5343	Anti-sigma-K factor rskA
GCF_900112365.1_IMG-taxon_2622736583_annotated_assembly	Spirosoma_endophyticum	BM202_RS05335	BM202_RS05330	V	L	ECF34	0	1	0	0	183	272	anti-sigma factor	COG5343	PFAM Anti-sigma-K factor RskA
GCF_900113685.1_IMG-taxon_2663762759_annotated_assembly	Nocardioides_psychrotolerans	BM204_RS05825	BM204_RS05830	A	T	ECF19	0	2	0	1	200	240	anti-sigma factor	COG5343	Anti-sigma-K factor rskA
GCF_900115865.1_IMG-taxon_2684622851_annotated_assembly	Donghicola_eburneus	BM225_RS09540	ALT--BM225_RS09535	A	Q	ECF11	1	5	0	1	217	215	transcriptional regulator	COG3806	COG3806 Anti-sigma factor
GCF_900114535.1_IMG-taxon_2654588108_annotated_assembly	Methylobacterium_pseudosasicola	BM228_RS16990	BM228_RS16985	C	C	ECF18	5	0	0	0	191	235	hypothetical protein	COG5343	Anti-sigma-K factor rskA
GCF_900113435.1_IMG-taxon_2616644813_annotated_assembly	Sulfitobacter_dubius	BM229_RS07265	ALT--BM229_RS07260	C	C	ECF18	3	0	0	0	182	230	hypothetical protein	COG5343	Protein conserved in bacteria
GCF_900111875.1_IMG-taxon_2687453774_annotated_assembly	Poseidonocella_pacifica	BM234_RS10630	ALT--BM234_RS10635	A	A	ECF11	2	5	0	1	225	214	transcriptional regulator	COG3806	ChrR Cupin-like domain
GCF_900112345.1_IMG-taxon_2617270786_annotated_assembly	Nocardioides_terrae	BM236_RS08670	BM236_RS08675	A	T	ECF19	0	2	0	1	203	239	anti-sigma factor	COG5343	An anti-sigma factor for extracytoplasmic function (ECF) sigma factor SigK. ECF sigma factors are held in an inactive form by an anti-sigma factor until released by regulated intramembrane proteolysis (RIP). RIP occurs when an extracytoplasmic signal triggers a concerted proteolytic cascade to transmit information and elicit cellular responses. The membrane-spanning regulatory substrate protein i…
GCF_900113805.1_IMG-taxon_2684622856_annotated_assembly	Chryseobacterium_frigidisoli	BM238_RS01120	BM238_RS01115	F	L	ECF19	1	1	0	0	160	266	anti-sigma factor	COG5343	Anti-sigma-K factor rskA
GCF_900112355.1_IMG-taxon_2675903061_annotated_assembly	Streptomyces_aidingensis	BM242_RS08555	BM242_RS08550	C	C	ECF19	2	3	0	1	195	265	anti-sigma factor	COG5343	An anti-sigma factor for extracytoplasmic function (ECF) sigma factor SigK. ECF sigma factors are held in an inactive form by an anti-sigma factor until released by regulated intramembrane proteolysis (RIP). RIP occurs when an extracytoplasmic signal triggers a concerted proteolytic cascade to transmit information and elicit cellular responses. The membrane-spanning regulatory substrate protein i…
GCF_900113485.1_IMG-taxon_2651870128_annotated_assembly	Methylobacterium_gossipiicola	BM249_RS12820	ALT--BM249_RS12825	C	C	ECF18	5	0	0	0	173	238	hypothetical protein	COG5343	Anti-sigma-K factor rskA
GCF_900114705.1_IMG-taxon_2597490347_annotated_assembly	Rugamonas_rubra	BM252_RS02555	BM252_RS02560	C	C	ECF18	2	0	0	0	196	235	hypothetical protein	COG5343	Anti-sigma-K factor rskA
GCF_900115115.1_IMG-taxon_2675903027_annotated_assembly	Flavobacterium_ummariense	BM253_RS15895	BM253_RS15890	V	L	ECF34	0	1	0	0	157	270	anti-sigma factor	COG5343	Anti-sigma-K factor rskA
GCF_900115225.1_IMG-taxon_2617270874_annotated_assembly	Cohaesibacter_marisflavi	BM258_RS17205	ALT--BM258_RS17210	A	I	ECF11	1	6	0	2	198	228	transcriptional regulator	COG3806	anti-sigma factor
GCF_900112645.1_IMG-taxon_2663762767_annotated_assembly	Pseudomonas_straminea	BM279_RS13135	BM279_RS13130	C	C	ECF18	4	0	0	0	182	236	anti-sigma factor	COG5343	Anti-sigma-K factor rskA
GCF_900114805.1_IMG-taxon_2623620613_annotated_assembly	Agrococcus_baldri	BM288_RS11940	BM288_RS11935	A	I	ECF19	1	0	0	0	218	303	hypothetical protein	COG5343	Anti-sigma-K factor rskA
GCF_900112575.1_IMG-taxon_2667527437_annotated_assembly	Flavobacterium_phragmitis	BM289_RS24425	BM289_RS24420	F	Y	ECF01	2	0	0	0	176	262	anti-sigma factor	COG5343	Anti-sigma-K factor RskA
GCF_900113015.1_IMG-taxon_2675903218_annotated_assembly	Actinoplanes_philippinensis	BM290_RS38345	BM290_RS38350	C	C	ECF19	2	2	0	1	204	254	anti-sigma factor	COG5343	Anti-sigma-K factor rskA
GCF_900114675.1_IMG-taxon_2687453745_annotated_assembly	Yoonia_litorea	BM316_RS12525	ALT--BM316_RS12530	A	A	ECF11	1	4	0	1	218	216	transcriptional regulator	COG3806	COG3806 Anti-sigma factor
GCF_900115205.1_IMG-taxon_2636416043_annotated_assembly	Robiginitalea_myxolifaciens	BM318_RS10725	BM318_RS10730	L	N	ECF19	5	0	0	0	186	266	anti-sigma factor	COG5343	Anti-sigma-K factor RskA
GCF_900115105.1_IMG-taxon_2619619642_annotated_assembly	Yoonia_tamlensis	BM320_RS11775	ALT--BM320_RS11780	A	E	ECF11	1	4	0	1	210	211	transcriptional regulator	COG3806	ChrR Cupin-like domain
GCF_900113145.1_IMG-taxon_2675903058_annotated_assembly	Actinopolymorpha_cephalotaxi	BM325_RS17875	ALT--BM325_RS17880	C	C	ECF19	3	2	0	1	200	288	anti-sigma factor	COG5343	Anti-sigma-K factor rskA
GCF_900116425.1_IMG-taxon_2667527393_annotated_assembly	Lishizhenia_tianjinensis	BM327_RS07720	ALT--BM327_RS07725	I	S	ECF01	2	1	0	0	187	280	anti-sigma factor	COG5343	Anti-sigma-K factor rskA
GCF_900116895.1_IMG-taxon_2619618818_annotated_assembly	Idiomarina_donghaiensis	BM334_RS08460	ALT--BM334_RS08465	L	-	ECF01	2	0	0	0	185	181	hypothetical protein	NA	NA
GCF_900115095.1_IMG-taxon_2634166331_annotated_assembly	Actinomadura_madurae	BM339_RS06685	BM339_RS06680	C	C	ECF19	2	3	0	1	203	244	anti-sigma factor	COG5343	Anti-sigma-K factor rskA
GCF_900115175.1_IMG-taxon_2617270919_annotated_assembly	Marinobacter_gudaonensis	BM344_RS11340	ALT--BM344_RS11345	C	C	ECF18	3	0	0	0	185	233	hypothetical protein	COG5343	protein conserved in bacteria
GCF_900111945.1_IMG-taxon_2617270836_annotated_assembly	Litoreibacter_janthinus	BM352_RS06020	ALT--BM352_RS06015	C	C	ECF18	2	0	0	0	180	248	hypothetical protein	COG5343	Protein conserved in bacteria
GCF_900116005.1_IMG-taxon_2634166304_annotated_assembly	Poseidonocella_sedimentorum	BM353_RS12225	ALT--BM353_RS12230	A	A	ECF11	2	4	0	1	219	217	transcriptional regulator	COG3806	ChrR Cupin-like domain
GCF_900115345.1_IMG-taxon_2675903692_annotated_assembly	Amycolatopsis_rubida	BM362_RS16435	BM362_RS16440	C	C	ECF19	2	2	0	1	197	253	anti-sigma factor	COG5343	An anti-sigma factor for extracytoplasmic function (ECF) sigma factor SigK. ECF sigma factors are held in an inactive form by an anti-sigma factor until released by regulated intramembrane proteolysis (RIP). RIP occurs when an extracytoplasmic signal triggers a concerted proteolytic cascade to transmit information and elicit cellular responses. The membrane-spanning regulatory substrate protein i…
GCF_900116545.1_IMG-taxon_2675903690_annotated_assembly	Devosia_crocina	BM364_RS02375	BM364_RS02380	C	C	ECF18	3	1	0	0	181	234	hypothetical protein	COG5343	Anti-sigma-K factor rskA
GCF_900116565.1_IMG-taxon_2600255258_annotated_assembly	Crenotalea_thermophila	BM367_RS09000	BM367_RS09005	V	I	ECF19	0	1	0	0	185	261	anti-sigma factor	COG5343	Anti-sigma-K factor rskA
GCF_900116415.1_IMG-taxon_2684622901_annotated_assembly	Chryseobacterium_formosense	BM371_RS15910	BM371_RS15905	I	L	ECF34	1	1	0	0	181	276	anti-sigma factor	COG5343	Anti-sigma-K factor rskA
GCF_900116145.1_IMG-taxon_2675903139_annotated_assembly	Streptomyces_harbinensis	BM385_RS02300	BM385_RS02305	C	C	ECF19	2	2	0	1	195	247	anti-sigma factor	COG5343	An anti-sigma factor for extracytoplasmic function (ECF) sigma factor SigK. ECF sigma factors are held in an inactive form by an anti-sigma factor until released by regulated intramembrane proteolysis (RIP). RIP occurs when an extracytoplasmic signal triggers a concerted proteolytic cascade to transmit information and elicit cellular responses. The membrane-spanning regulatory substrate protein i…
GCF_900116575.1_IMG-taxon_2693429873_annotated_assembly	Pseudovibrio_denitrificans	BM391_RS05260	ALT--BM391_RS05265	V	L	ECF11	1	5	0	1	197	218	transcriptional regulator	COG3806	anti-sigma factor
GCF_900116555.1_IMG-taxon_2616644808_annotated_assembly	Actinopolyspora_righensis	BM394_RS20610	BM394_RS20605	C	C	ECF19	2	2	0	1	206	249	anti-sigma factor	COG5343	Anti-sigma-K factor rskA
GCF_900116175.1_IMG-taxon_2636416034_annotated_assembly	Hyphomicrobium_facile	BM399_RS17860	BM399_RS17865	C	C	ECF18	3	0	0	0	175	237	hypothetical protein	COG5343	protein conserved in bacteria
GCF_900114625.1_IMG-taxon_2687453730_annotated_assembly	Granulicella_pectinivorans	BM400_RS21000	ALT--BM400_RS21005	V	A	ECF34	0	0	0	0	188	308	anti-sigma factor	COG5343	Anti-sigma-K factor rskA
GCF_900116515.1_IMG-taxon_2599185195_annotated_assembly	Geodermatophilus_amargosae	BM414_RS13190	ALT--BM414_RS13185	A	E	ECF34	0	2	0	1	218	300	anti-sigma factor	COG5343	Anti-sigma-K factor rskA
GCF_900115955.1_IMG-taxon_2634166311_annotated_assembly	Lentzea_waywayandensis	BM417_RS24960	ALT--BM417_RS24955	C	C	ECF19	2	3	0	1	199	240	anti-sigma factor	COG5343	Anti-sigma-K factor rskA
GCF_900116675.1_IMG-taxon_2654588141_annotated_assembly	Bradyrhizobium_arachidis	BM428_RS30710	ALT--BM428_RS30715	C	C	ECF18	2	0	0	0	181	350	hypothetical protein	COG5343	Anti-sigma-K factor rskA
GCF_000959725.1_ASM95972v1	Burkholderia_gladioli	BM43_RS23680	BM43_RS23675	C	C	ECF18	2	1	0	0	204	244	anti-sigma-K factor RskA	COG5343	Anti-sigma-K factor rskA
GCF_900116645.1_IMG-taxon_2671180040_annotated_assembly	Massilia_namucuonensis	BM436_RS14120	BM436_RS14125	C	C	ECF18	2	0	0	0	195	235	hypothetical protein	COG5343	Anti-sigma-K factor rskA
GCF_001896135.2_ASM189613v2	Streptomyces_phaeoluteigriseus	BM536_RS20735	BM536_RS20730	C	C	ECF19	2	2	0	1	180	272	anti-sigma factor	COG5343	An anti-sigma factor for extracytoplasmic function (ECF) sigma factor SigK. ECF sigma factors are held in an inactive form by an anti-sigma factor until released by regulated intramembrane proteolysis (RIP). RIP occurs when an extracytoplasmic signal triggers a concerted proteolytic cascade to transmit information and elicit cellular responses. The membrane-spanning regulatory substrate protein i…
GCF_003144315.1_ASM314431v1	Acidibacillus_sulfuroxidans	BM613_RS11155	BM613_RS11160	S	S	ECF34	1	4	0	1	185	274	hypothetical protein	COG5343	Anti-sigma-K factor rskA
GCF_001878675.1_ASM187867v1	Virgibacillus_halodenitrificans	BME96_RS17960	BME96_RS17965	A	E	ECF01	2	3	0	1	188	259	hypothetical protein	COG5662	Anti-sigma-K factor rskA
GCF_001886695.1_ASM188669v1	Erythrobacter_gangjinensis	BMF35_RS01490	ALT--BMF35_RS01485	C	C	ECF18	4	0	0	0	192	248	hypothetical protein	COG5343	Anti-sigma-K factor rskA
GCF_003054475.1_ASM305447v1	Nodularia_spumigena_UHCC_0039	BMF81_RS15055	BMF81_RS15050	A	I	ECF34	0	1	0	0	184	253	hypothetical protein	COG5343	Anti-sigma-K factor rskA
GCF_002020135.1_ASM202013v1	Thioclava_marina	BMG00_RS09140	ALT--BMG00_RS09135	A	E	ECF11	1	4	0	1	206	212	transcriptional regulator	COG3806	ChrR Cupin-like domain
GCF_001940525.2_ASM194052v2	Thioclava_nitratireducens	BMG03_RS01795	ALT--BMG03_RS01800	A	E	ECF11	1	4	0	1	195	212	transcriptional regulator	COG3806	ChrR Cupin-like domain
GCF_002020355.1_ASM202035v1	Thioclava_sediminum	BMI91_RS16105	ALT--BMI91_RS16100	A	E	ECF11	1	4	0	1	222	212	transcriptional regulator	COG3806	ChrR Cupin-like domain
GCF_001890425.1_ASM189042v1	Rhizobium_leguminosarum	BMW22_RS19630	ALT--BMW22_RS19625	C	C	ECF18	3	1	0	0	179	239	anti-sigma factor	COG5343	Anti-sigma-K factor rskA
GCF_900111455.1_IMG-taxon_2636416082_annotated_assembly	Geodermatophilus_poikilotrophus	BMW27_RS05345	ALT--BMW27_RS05340	A	E	ECF34	0	2	0	1	216	295	anti-sigma factor	COG5343	Anti-sigma-K factor rskA
GCF_900111195.1_IMG-taxon_2617270788_annotated_assembly	Gracilibacillus_ureilyticus	BMW36_RS08020	BMW36_RS08025	A	-	ECF34	1	3	0	1	188	235	hypothetical protein	COG5343	Anti-sigma-K factor rskA
GCF_900105215.1_IMG-taxon_2687453780_annotated_assembly	[Desulfotomaculum]_guttoideum	BMW45_RS02340	ALT--BMW45_RS02335	A	Y	ECF34	2	4	0	0	192	488	hypothetical protein	NA	NA
GCF_900110925.1_IMG-taxon_2663763600_annotated_assembly	Pseudomonas_cuatrocienegasensis	BMW49_RS02595	BMW49_RS02590	C	C	ECF18	4	0	0	0	182	235	anti-sigma factor	COG5343	Anti-sigma-K factor rskA
GCF_900110165.1_IMG-taxon_2675903160_annotated_assembly	Lihuaxuella_thermophila	BMW55_RS12105	ALT--BMW55_RS12110	E	-	ECF01	4	6	0	1	200	190	hypothetical protein	COG5662	AntiSigma factor
GCF_900111075.1_IMG-taxon_2693429909_annotated_assembly	Flavobacterium_frigoris	BMW63_RS14990	BMW63_RS14995	F	Y	ECF01	2	0	0	0	176	261	anti-sigma factor	COG5343	Anti-sigma-K factor RskA
GCF_900109935.1_IMG-taxon_2675903154_annotated_assembly	Chryseobacterium_taichungense	BMW64_RS15625	BMW64_RS15620	V	L	ECF18	0	1	0	0	158	269	anti-sigma factor	COG5343	Anti-sigma-K factor rskA
GCF_900109365.1_IMG-taxon_2671180226_annotated_assembly	Parapedobacter_koreensis	BMW65_RS23305	ALT--BMW65_RS23310	A	Y	ECF10	1	0	0	0	196	377	FecR family protein	COG3712	COG3712 Fe2 -dicitrate sensor, membrane component
GCF_900110425.1_IMG-taxon_2634166353_annotated_assembly	Salinihabitans_flavidus	BMW66_RS02825	ALT--BMW66_RS02820	A	E	ECF11	0	4	0	1	215	212	transcriptional regulator	COG3806	anti-sigma factor
GCF_900111545.1_IMG-taxon_2615840710_annotated_assembly	Oceanicella_actignis	BMW67_RS15120	BMW67_RS15125	C	C	ECF18	3	0	0	0	182	232	hypothetical protein	COG5343	Protein conserved in bacteria
GCF_900110125.1_IMG-taxon_2667527407_annotated_assembly	Cryobacterium_luteum	BMW72_RS09105	BMW72_RS09110	A	E	ECF19	0	0	0	0	198	312	anti-sigma factor	COG5343	Anti-sigma-K factor rskA
GCF_900111745.1_IMG-taxon_2693429888_annotated_assembly	Stigmatella_erecta	BMW77_RS02995	None	A	L	ECF34	1	0	0	0	210	0	None	NA	NA
GCF_900111375.1_IMG-taxon_2671180066_annotated_assembly	Phycicoccus_cremeus	BMW78_RS09355	BMW78_RS09360	A	T	ECF19	0	2	0	1	202	263	anti-sigma factor	COG5343	Anti-sigma-K factor rskA
GCF_900110835.1_IMG-taxon_2636416040_annotated_assembly	Chitinophaga_arvensicola	BMW79_RS30495	ALT--BMW79_RS30490	I	I	ECF01	1	0	0	0	183	267	anti-sigma factor	COG5343	Anti-sigma-K factor rskA
GCF_900111685.1_IMG-taxon_2675903060_annotated_assembly	Nonomuraea_wenchangensis	BMW85_RS16430	ALT--BMW85_RS16435	A	A	ECF19	0	3	0	0	186	296	maleylpyruvate isomerase family mycothiol-dependent enzyme	NA	Mycothiol maleylpyruvate isomerase N-terminal domain
GCF_900110955.1_IMG-taxon_2667527444_annotated_assembly	Lechevalieria_xinjiangensis	BMW88_RS36995	ALT--BMW88_RS37000	C	C	ECF19	2	3	0	1	200	238	anti-sigma factor	COG5343	Anti-sigma-K factor rskA
GCF_900110255.1_IMG-taxon_2671180039_annotated_assembly	Streptomyces_rubidus	BMW99_RS12755	ALT--BMW99_RS12750	C	C	ECF19	3	3	0	1	195	249	anti-sigma factor	COG5343	An anti-sigma factor for extracytoplasmic function (ECF) sigma factor SigK. ECF sigma factors are held in an inactive form by an anti-sigma factor until released by regulated intramembrane proteolysis (RIP). RIP occurs when an extracytoplasmic signal triggers a concerted proteolytic cascade to transmit information and elicit cellular responses. The membrane-spanning regulatory substrate protein i…
GCF_900109855.1_IMG-taxon_2619619026_annotated_assembly	Roseovarius_tolerans	BMX04_RS05325	BMX04_RS05330	C	C	ECF18	2	0	0	0	180	231	hypothetical protein	COG5343	Anti-sigma-K factor rskA
GCF_900111155.1_IMG-taxon_2622736586_annotated_assembly	Pedobacter_rhizosphaerae	BMX11_RS22025	BMX11_RS22020	L	S	ECF18	0	1	0	0	183	286	anti-sigma factor	COG5343	Anti-sigma-K factor rskA
GCF_900110065.1_IMG-taxon_2622736532_annotated_assembly	Loktanella_fryxellensis	BMX16_RS02100	ALT--BMX16_RS02095	C	C	ECF18	3	0	0	0	183	247	hypothetical protein	COG5343	Protein conserved in bacteria
GCF_900109705.1_IMG-taxon_2693429879_annotated_assembly	Roseivivax_marinus	BMX29_RS17955	ALT--BMX29_RS17960	A	A	ECF11	0	4	0	1	214	219	transcriptional regulator	COG3806	ChrR Cupin-like domain
GCF_900109925.1_IMG-taxon_2651870116_annotated_assembly	Bacillus_persicus	BMX30_RS06625	ALT--BMX30_RS06630	L	-	ECF70	1	3	0	1	188	540	DUF4179 domain-containing protein	COG5662	DNA-templated transcription, initiation
GCF_900111445.1_IMG-taxon_2654587897_annotated_assembly	Oceanobacillus_limi	BMX40_RS02020	ALT--BMX40_RS02015	A	-	ECF34	2	3	0	1	190	238	anti-sigma factor	COG5343	Anti-sigma-K factor rskA
GCF_900110025.1_IMG-taxon_2615840721_annotated_assembly	Gemmobacter_aquatilis	BMX43_RS18480	BMX43_RS18485	C	C	ECF18	2	0	0	0	183	209	hypothetical protein	COG5343	Anti-sigma K factor RskA
GCF_900110145.1_IMG-taxon_2671180082_annotated_assembly	Nitrosomonas_marina	BMX44_RS14965	ALT--BMX44_RS14970	A	A	ECF34	4	3	0	0	188	209	cupin domain-containing protein	COG3806	Anti-sigma factor
GCF_900110105.1_IMG-taxon_2651870109_annotated_assembly	Mucilaginibacter_gossypiicola	BMX50_RS30175	BMX50_RS30170	L	H	ECF01	0	1	0	0	183	273	anti-sigma factor	COG5343	Anti-sigma-K factor rskA
GCF_900109035.1_IMG-taxon_2693429871_annotated_assembly	Cribrihabitans_marinus	BMX57_RS07475	ALT--BMX57_RS07480	A	A	ECF11	2	5	0	1	219	217	transcriptional regulator	COG3806	ChrR Cupin-like domain
GCF_900111405.1_IMG-taxon_2675903136_annotated_assembly	Salinibacillus_kushneri	BMX63_RS03795	ALT--BMX63_RS03790	A	-	ECF70	1	2	0	1	193	232	zf-HC2 domain-containing protein	NA	NA
GCF_900111245.1_IMG-taxon_2675903055_annotated_assembly	Streptomyces_qinglanensis	BMX65_RS16090	BMX65_RS16085	C	C	ECF19	2	3	0	1	194	254	anti-sigma factor	COG5343	An anti-sigma factor for extracytoplasmic function (ECF) sigma factor SigK. ECF sigma factors are held in an inactive form by an anti-sigma factor until released by regulated intramembrane proteolysis (RIP). RIP occurs when an extracytoplasmic signal triggers a concerted proteolytic cascade to transmit information and elicit cellular responses. The membrane-spanning regulatory substrate protein i…
GCF_900111675.1_IMG-taxon_2634166318_annotated_assembly	Paracoccus_homiensis	BMX67_RS11890	ALT--BMX67_RS11885	C	C	ECF18	3	0	0	0	173	238	hypothetical protein	COG5343	Anti-sigma-K factor rskA
GCF_900105615.1_IMG-taxon_2675902961_annotated_assembly	[Clostridium]_sphenoides_JCM_1415	BMX69_RS23530	ALT--BMX69_RS23535	A	Y	ECF34	2	4	0	0	192	488	hypothetical protein	NA	NA
GCF_900111305.1_IMG-taxon_2617270764_annotated_assembly	Halomonas_subterranea	BMX75_RS00815	BMX75_RS00820	C	C	ECF18	4	0	0	0	187	236	hypothetical protein	COG5343	Anti-sigma-K factor rskA
GCF_900110245.1_IMG-taxon_2599185237_annotated_assembly	Niastella_yeongjuensis	BMX95_RS05795	BMX95_RS05800	V	Y	ECF34	0	2	0	0	181	266	anti-sigma factor	COG5343	Anti-sigma-K factor rskA
GCF_900110115.1_IMG-taxon_2616644821_annotated_assembly	Maribius_pelagius	BMX96_RS14790	ALT--BMX96_RS14785	C	C	ECF18	3	0	0	0	171	240	hypothetical protein	COG5343	Protein conserved in bacteria
GCF_900110855.1_IMG-taxon_2675903052_annotated_assembly	Friedmanniella_flava	BMY04_RS18675	ALT--BMY04_RS18680	G	V	ECF19	0	2	0	1	216	281	anti-sigma factor	COG5343	An anti-sigma factor for extracytoplasmic function (ECF) sigma factor SigK. ECF sigma factors are held in an inactive form by an anti-sigma factor until released by regulated intramembrane proteolysis (RIP). RIP occurs when an extracytoplasmic signal triggers a concerted proteolytic cascade to transmit information and elicit cellular responses. The membrane-spanning regulatory substrate protein i…
GCF_900109265.1_IMG-taxon_2654587898_annotated_assembly	Paraburkholderia_tropica	BMY06_RS05415	BMY06_RS05410	C	C	ECF18	2	0	0	0	203	253	anti-sigma factor	COG5343	Anti-sigma-K factor rskA
GCF_900111175.1_IMG-taxon_2616644847_annotated_assembly	Actinokineospora_terrae	BMY07_RS09585	BMY07_RS09590	C	C	ECF19	2	2	0	1	199	244	anti-sigma factor	COG5343	Anti-sigma-K factor rskA
GCF_900111095.1_IMG-taxon_2599185211_annotated_assembly	Amphritea_atlantica	BMY09_RS08795	ALT--BMY09_RS08800	A	I	ECF11	1	6	0	1	201	217	transcriptional regulator	COG3806	ChrR Cupin-like domain
GCF_900111015.1_IMG-taxon_2616644811_annotated_assembly	Solimonas_aquatica	BMY12_RS08345	ALT--BMY12_RS08350	C	C	ECF18	3	0	0	0	185	245	hypothetical protein	COG5343	Anti-sigma-K factor rskA
GCF_900111765.1_IMG-taxon_2693429886_annotated_assembly	Myxococcus_fulvus	BMY20_RS15030	ALT--BMY20_RS15035	A	V	ECF34	2	1	0	0	196	224	response regulator transcription factor	COG0745	COG0745 Response regulators consisting of a CheY-like receiver domain and a winged-helix DNA-binding domain
GCF_900110915.1_IMG-taxon_2671180139_annotated_assembly	bacterium_A52C2	BMY25_RS15850	BMY25_RS15855	C	C	ECF18	5	0	0	0	181	245	hypothetical protein	COG5343	Anti-sigma-K factor rskA
GCF_900109285.1_IMG-taxon_2622736446_annotated_assembly	Jannaschia_helgolandensis	BMY38_RS12350	BMY38_RS12345	C	C	ECF18	3	0	0	0	182	238	hypothetical protein	COG5343	Protein conserved in bacteria
GCF_900110735.1_IMG-taxon_2663762755_annotated_assembly	Streptomyces_radiopugnans	BMY40_RS06170	BMY40_RS06175	C	C	ECF19	3	2	0	1	195	258	anti-sigma factor	COG5343	Anti-sigma-K factor rskA
GCF_900109295.1_IMG-taxon_2619619643_annotated_assembly	Cognatiyoonia_koreensis	BMY44_RS00170	ALT--BMY44_RS00175	C	C	ECF18	3	1	0	0	179	231	hypothetical protein	COG5343	Anti-sigma-K factor rskA
GCF_900109955.1_IMG-taxon_2687453744_annotated_assembly	Aliiroseovarius_sediminilitoris	BMY55_RS15615	BMY55_RS15610	C	C	ECF18	3	0	0	0	180	231	hypothetical protein	COG5343	Protein conserved in bacteria
GCF_900111515.1_IMG-taxon_2622736539_annotated_assembly	Hymenobacter_actinosclerus	BMY67_RS18540	BMY67_RS18545	M	L	ECF01	0	0	0	0	189	306	anti-sigma factor	COG5343	PFAM Anti-sigma-K factor RskA
GCF_900108855.1_IMG-taxon_2622736476_annotated_assembly	Dyadobacter_koreensis	BMY70_RS11615	ALT--BMY70_RS11610	I	I	ECF34	0	18	0	1	189	821	T9SS type A sorting domain-containing protein	COG2831	hemolysin activation secretion protein
GCF_900110435.1_IMG-taxon_2671180228_annotated_assembly	Rhodopseudomonas_pseudopalustris	BMY71_RS08350	ALT--BMY71_RS08345	C	C	ECF18	2	0	0	0	182	299	anti-sigma factor	COG5343	Anti-sigma-K factor rskA
GCF_900111005.1_IMG-taxon_2619619034_annotated_assembly	Lentzea_albida	BMY74_RS10195	ALT--BMY74_RS10190	C	C	ECF19	7	2	1	1	262	301	anti-sigma factor	COG5343	Anti-sigma-K factor rskA
GCF_900102595.1_IMG-taxon_2623620521_annotated_assembly	[Clostridium]_lavalense	BMY83_RS10535	ALT--BMY83_RS10550	A	L	ECF19	4	2	0	0	179	158	hypothetical protein	COG3947	sequence-specific DNA binding
GCF_900110555.1_IMG-taxon_2599185194_annotated_assembly	Blastococcus_endophyticus	BMY88_RS12695	ALT--BMY88_RS12690	A	D	ECF34	0	2	0	1	217	310	hypothetical protein	COG5343	Anti-sigma-K factor rskA
GCF_900110575.1_IMG-taxon_2634166333_annotated_assembly	Amycolatopsis_saalfeldensis	BMY97_RS38605	ALT--BMY97_RS38600	A	A	ECF19	1	2	0	1	200	240	anti-sigma factor	COG5343	Anti-sigma-K factor rskA
GCF_900113125.1_IMG-taxon_2654587900_annotated_assembly	Halobacillus_alkaliphilus	BMZ06_RS16710	BMZ06_RS16715	A	H	ECF01	0	3	0	1	187	275	anti-sigma factor	COG5343	Anti-sigma-K factor rskA
GCF_900109525.1_IMG-taxon_2634166302_annotated_assembly	Bosea_lupini	BMZ21_RS10885	ALT--BMZ21_RS10890	A	K	ECF11	0	2	0	0	206	208	hypothetical protein	COG3806	ChrR Cupin-like domain
GCF_900114595.1_IMG-taxon_2675903163_annotated_assembly	Desulfomicrobium_norvegicum	BMZ24_RS14995	ALT--BMZ24_RS14990	E	-	ECF01	0	5	0	0	174	180	hypothetical protein	NA	NA
GCF_900111315.1_IMG-taxon_2634166309_annotated_assembly	Roseivivax_roseus	BMZ25_RS11725	BMZ25_RS11730	C	C	ECF18	2	0	0	0	185	234	hypothetical protein	COG5343	Protein conserved in bacteria
GCF_900113055.1_IMG-taxon_2622736429_annotated_assembly	Sanguibacter_marinus	BMZ30_RS06825	BMZ30_RS06830	C	C	ECF19	2	0	0	0	197	236	hypothetical protein	COG5343	Anti-sigma-K factor rskA
GCF_900113745.1_IMG-taxon_2667527413_annotated_assembly	Pseudomonas_guineae	BMZ32_RS11895	ALT--BMZ32_RS11900	C	C	ECF18	4	0	0	0	182	237	anti-sigma factor	COG5343	Anti-sigma-K factor rskA
GCF_900115505.1_IMG-taxon_2600255293_annotated_assembly	Geodermatophilus_dictyosporus	BMZ33_RS12210	ALT--BMZ33_RS12215	A	E	ECF34	0	2	0	1	219	303	anti-sigma factor	COG5343	Anti-sigma-K factor rskA
GCF_900114635.1_IMG-taxon_2616644822_annotated_assembly	Shimia_aestuarii	BMZ35_RS11385	ALT--BMZ35_RS11390	A	E	ECF11	1	5	0	1	173	212	transcriptional regulator	COG3806	ChrR Cupin-like domain
GCF_900114115.1_IMG-taxon_2622736590_annotated_assembly	Desulfomicrobium_apsheronum	BMZ40_RS02305	ALT--BMZ40_RS02310	-	-	ECF35	0	6	0	0	180	183	hypothetical protein	NA	NA
GCF_900113845.1_IMG-taxon_2590828855_annotated_assembly	Methylobacterium_brachiatum	BMZ47_RS24080	ALT--BMZ47_RS24075	C	C	ECF18	5	0	0	0	216	231	hypothetical protein	COG5343	Anti-sigma-K factor rskA
GCF_900113085.1_IMG-taxon_2622736503_annotated_assembly	Fontimonas_thermophila	BMZ48_RS04235	BMZ48_RS04230	C	C	ECF18	4	1	0	0	176	231	hypothetical protein	COG5343	protein conserved in bacteria
GCF_900109685.1_IMG-taxon_2622736599_annotated_assembly	Chitinophaga_rupis	BMZ54_RS16415	BMZ54_RS16420	V	L	ECF19	1	2	0	0	182	286	anti-sigma factor	COG5343	Anti-sigma-K factor rskA
GCF_900114045.1_IMG-taxon_2687453775_annotated_assembly	Chryseobacterium_treverense	BMZ55_RS01025	BMZ55_RS01020	G	I	ECF70	0	1	0	0	166	258	anti-sigma factor	COG5343	Anti-sigma-K factor rskA
GCF_900113765.1_IMG-taxon_2671180231_annotated_assembly	Parapedobacter_indicus	BMZ56_RS20500	BMZ56_RS20505	V	L	ECF18	1	0	0	0	181	265	anti-sigma factor	COG5343	Anti-sigma-K factor rskA
GCF_900114775.1_IMG-taxon_2617270916_annotated_assembly	Marinobacter_zhejiangensis	BMZ67_RS09955	BMZ67_RS09950	C	C	ECF18	6	1	0	0	186	237	hypothetical protein	COG5343	Anti-sigma-K factor rskA
GCF_900112975.1_IMG-taxon_2617270785_annotated_assembly	Flavobacterium_xueshanense	BMZ76_RS11240	BMZ76_RS11235	F	Y	ECF01	2	1	0	0	176	261	anti-sigma factor	COG5343	Anti-sigma-K factor RskA
GCF_900115165.1_IMG-taxon_2622736530_annotated_assembly	Roseovarius_lutimaris	BMZ91_RS15225	ALT--BMZ91_RS15230	A	A	ECF11	3	5	0	1	221	216	transcriptional regulator	COG3806	COG3806 Anti-sigma factor
GCF_900114035.1_IMG-taxon_2675903226_annotated_assembly	Amycolatopsis_sacchari	BMZ92_RS06240	BMZ92_RS06235	C	C	ECF19	2	2	0	1	196	237	anti-sigma factor	COG5343	Anti-sigma-K factor rskA
GCF_000367525.1_ASM36752v2	Tetrasphaera_elongata_Lp2	BN10_RS11450	BN10_RS11445	A	S	ECF19	0	2	0	1	204	252	anti-sigma factor	COG5343	Anti-sigma K factor RskA
GCF_000312345.1_ASM31234v1	Corynebacterium_timonense_5401744	BN100_RS05250	BN100_RS05245	L	A	ECF19	0	0	0	0	197	204	anti-sigma factor	COG5343	Anti-sigma-K factor rskA
GCF_000821325.1_PRJEB6479_assembly_1	Planococcus_massiliensis	BN1080_RS02255	BN1080_RS02260	A	T	ECF01	1	3	0	1	192	239	anti-sigma factor	COG5662	Anti-sigma-K factor rskA
GCF_000751295.2_ASM75129v2	bacterium_YEK0313	BN1110_RS03590	ALT--BN1110_RS03585	C	L	ECF33	1	0	0	0	186	231	hypothetical protein	COG5662	AntiSigma factor
GCF_000826145.2_ASM82614v2	Sporosarcina_koreensis	BN1190_RS00095	BN1190_RS00100	A	F	ECF01	1	3	0	1	187	244	anti-sigma factor	COG5343	Anti-sigma-K factor rskA
GCF_001373395.1_PRJEB8430_assembly_1	Mycobacterium_lentiflavum	BN1232_RS04450	BN1232_RS04445	C	C	ECF19	3	0	0	0	187	233	anti-sigma factor	COG5343	An anti-sigma factor for extracytoplasmic function (ECF) sigma factor SigK. ECF sigma factors are held in an inactive form by an anti-sigma factor until released by regulated intramembrane proteolysis (RIP). RIP occurs when an extracytoplasmic signal triggers a concerted proteolytic cascade to transmit information and elicit cellular responses. The membrane-spanning regulatory substrate protein i…
GCF_001375515.1_Rubiinfantum_massiliensis	Bacillus_kwashiorkori	BN1242_RS07355	ALT--BN1242_RS07350	A	-	ECF70	0	3	0	1	191	243	hypothetical protein	COG5343	Anti-sigma-K factor rskA
GCF_001375535.1_Bacillus_niameyensis	Bacillus_niameyensis	BN1243_RS03560	ALT--BN1243_RS03555	A	-	ECF70	1	4	0	1	196	222	hypothetical protein	COG5343	Anti-sigma-K factor rskA
GCF_001046875.1_ASM104687v1	Tetrasphaera_jenkinsii_Ben_74	BN13_RS11050	BN13_RS11045	A	T	ECF19	0	2	0	1	203	278	anti-sigma K factor RskA	COG5343	Anti-sigma K factor RskA
GCF_001375595.1_Draft_genome_of_P._immobile_strain_E_DSM_1986_	Phenylobacterium_immobile_(ATCC_35973)	BN1313_RS12260	BN1313_RS12255	C	C	ECF18	3	0	0	0	171	244	hypothetical protein	COG5343	Anti-sigma-K factor rskA
GCF_000349325.1_ASM34932v1	Streptomyces_davaonensis_JCM_4913	BN159_RS33900	BN159_RS33905	C	C	ECF19	2	2	0	1	180	262	anti-sigma factor	COG5343	An anti-sigma factor for extracytoplasmic function (ECF) sigma factor SigK. ECF sigma factors are held in an inactive form by an anti-sigma factor until released by regulated intramembrane proteolysis (RIP). RIP occurs when an extracytoplasmic signal triggers a concerted proteolytic cascade to transmit information and elicit cellular responses. The membrane-spanning regulatory substrate protein i…
GCF_001050015.1_Mycobacterium_malmesburii_WCM_7299	Mycolicibacterium_malmesburyense	BN1837_RS20595	BN1837_RS20590	C	C	ECF19	3	0	0	0	193	240	anti-sigma factor	COG5343	An anti-sigma factor for extracytoplasmic function (ECF) sigma factor SigK. ECF sigma factors are held in an inactive form by an anti-sigma factor until released by regulated intramembrane proteolysis (RIP). RIP occurs when an extracytoplasmic signal triggers a concerted proteolytic cascade to transmit information and elicit cellular responses. The membrane-spanning regulatory substrate protein i…
GCF_001050035.1_Mycobacterium_komanii_GPK_1020	Mycolicibacterium_komanii	BN1838_RS06065	BN1838_RS06070	C	C	ECF19	3	0	0	0	193	240	anti-sigma factor	COG5343	An anti-sigma factor for extracytoplasmic function (ECF) sigma factor SigK. ECF sigma factors are held in an inactive form by an anti-sigma factor until released by regulated intramembrane proteolysis (RIP). RIP occurs when an extracytoplasmic signal triggers a concerted proteolytic cascade to transmit information and elicit cellular responses. The membrane-spanning regulatory substrate protein i…
GCF_000756795.1_IDBA-UD	Erythrobacter_vulgaris	BN1847_RS08185	ALT--BN1847_RS08190	C	C	ECF18	3	0	0	0	189	236	hypothetical protein	COG5343	Anti-sigma-K factor rskA
GCF_001244495.1_Clostridium_phoceensis	Clostridium_phoceensis	BN1969_RS06435	ALT--BN1969_RS06430	A	L	ECF34	0	2	0	0	191	502	cell wall protein	COG3212	Peptidase propeptide and YPEB domain
GCF_001245615.1_Mycobacterium_neworleansense_assembly_1	Mycolicibacterium_neworleansense	BN2156_RS27530	BN2156_RS27535	C	C	ECF19	3	0	0	0	193	233	anti-sigma factor	COG5343	An anti-sigma factor for extracytoplasmic function (ECF) sigma factor SigK. ECF sigma factors are held in an inactive form by an anti-sigma factor until released by regulated intramembrane proteolysis (RIP). RIP occurs when an extracytoplasmic signal triggers a concerted proteolytic cascade to transmit information and elicit cellular responses. The membrane-spanning regulatory substrate protein i…
GCF_900010755.1_Pseudoclavibacter_helvolus_strain_W3	Paeniglutamicibacter_antarcticus	BN2261_RS10210	BN2261_RS10215	A	L	ECF19	0	0	0	0	200	272	anti-sigma factor	COG5343	An anti-sigma factor for extracytoplasmic function (ECF) sigma factor SigK. ECF sigma factors are held in an inactive form by an anti-sigma factor until released by regulated intramembrane proteolysis (RIP). RIP occurs when an extracytoplasmic signal triggers a concerted proteolytic cascade to transmit information and elicit cellular responses. The membrane-spanning regulatory substrate protein i…
GCF_900016305.1_Draft_genome_of_Kocuria_palustris_strain_W4	Pseudoclavibacter_helvolus	BN2270_RS16310	BN2270_RS16305	A	E	ECF19	0	0	0	0	186	331	anti-sigma factor	COG5343	Anti-sigma-K factor rskA
GCF_001373495.1_Arthrobacter_koreensis_5J12A	Arthrobacter_koreensis	BN2404_RS13930	BN2404_RS13935	G	A	ECF19	2	2	0	1	186	247	anti-sigma factor	COG5343	Anti-sigma-K factor rskA
GCF_000612665.1_FF4	Bacillus_dielmoensis	BN2425_RS02685	ALT--BN2425_RS02680	A	-	ECF35	0	2	0	0	186	256	hypothetical protein	NA	NA
GCF_900007165.1_BN2476-7183	Paraburkholderia_piptadeniae	BN2476_RS04900	ALT--BN2476_RS04905	C	C	ECF18	4	1	0	0	200	240	anti-sigma factor	COG5343	Anti-sigma-K factor rskA
GCF_001291445.1_Mycobacterium_mucogenicum	Mycolicibacterium_mucogenicum	BN2644_RS21550	ALT--BN2644_RS21560	C	C	ECF19	3	0	0	0	187	119	anti-sigma factor	COG5343	An anti-sigma factor for extracytoplasmic function (ECF) sigma factor SigK. ECF sigma factors are held in an inactive form by an anti-sigma factor until released by regulated intramembrane proteolysis (RIP). RIP occurs when an extracytoplasmic signal triggers a concerted proteolytic cascade to transmit information and elicit cellular responses. The membrane-spanning regulatory substrate protein i…
GCF_001458115.1_Gracilibacillus_massiliensis	Gracilibacillus_massiliensis	BN3107_RS18945	BN3107_RS18950	A	H	ECF01	0	3	0	1	187	261	anti-sigma factor	COG5662	Anti-sigma-K factor rskA
GCF_000308295.2_Ab_34632	Afipia_birgiae_34632	BN32_RS21705	BN32_RS21700	C	C	ECF18	2	0	0	0	182	348	hypothetical protein	COG5343	Anti-sigma-K factor rskA
GCF_001486665.1_Fournierella_massiliensis	Fournierella_massiliensis	BN3267_RS06920	ALT--BN3267_RS06925	A	I	ECF34	1	3	0	0	193	642	hypothetical protein	COG3212	Peptidase propeptide and YPEB domain
GCF_000321205.1_ASM32120v1	Alistipes_ihumii_AP11	BN352_RS06815	ALT--BN352_RS14335	L	-	ECF35	0	2	0	0	194	45	hypothetical protein	NA	NA
GCF_000723885.1_camerounensis	Paenibacillus_camerounensis	BN3772_RS03140	BN3772_RS03145	A	R	ECF01	0	3	0	1	183	267	anti-sigma factor	COG5343	Anti-sigma-K factor rskA
GCF_900078205.2_PRJEB13113	Chryseobacterium_timonianum	BN4225_RS14700	BN4225_RS14695	V	L	ECF18	0	1	0	0	158	274	anti-sigma factor	COG5343	Anti-sigma-K factor rskA
GCF_900078665.2_PRJEB13221	Mycolicibacterium_houstonense	BN4332_RS15315	BN4332_RS15320	C	C	ECF19	3	0	0	0	193	233	anti-sigma factor	COG5343	An anti-sigma factor for extracytoplasmic function (ECF) sigma factor SigK. ECF sigma factors are held in an inactive form by an anti-sigma factor until released by regulated intramembrane proteolysis (RIP). RIP occurs when an extracytoplasmic signal triggers a concerted proteolytic cascade to transmit information and elicit cellular responses. The membrane-spanning regulatory substrate protein i…
GCF_900078685.2_PRJEB13234	Mycolicibacter_icosiumassiliensis	BN4346_RS25585	BN4346_RS25590	C	C	ECF19	3	0	0	0	186	231	anti-sigma factor	COG5343	An anti-sigma factor for extracytoplasmic function (ECF) sigma factor SigK. ECF sigma factors are held in an inactive form by an anti-sigma factor until released by regulated intramembrane proteolysis (RIP). RIP occurs when an extracytoplasmic signal triggers a concerted proteolytic cascade to transmit information and elicit cellular responses. The membrane-spanning regulatory substrate protein i…
GCF_900078675.2_PRJEB13236	Mycobacterium_interjectum	BN4348_RS58385	BN4348_RS58380	C	C	ECF19	3	0	0	0	181	163	anti-sigma factor	COG5343	An anti-sigma factor for extracytoplasmic function (ECF) sigma factor SigK. ECF sigma factors are held in an inactive form by an anti-sigma factor until released by regulated intramembrane proteolysis (RIP). RIP occurs when an extracytoplasmic signal triggers a concerted proteolytic cascade to transmit information and elicit cellular responses. The membrane-spanning regulatory substrate protein i…
GCF_000328705.1_ASM32870v1	Saccharothrix_espanaensis_DSM_44229	BN6_RS13950	ALT--BN6_RS13955	A	S	ECF19	1	3	0	1	220	284	hypothetical protein	COG5343	Anti-sigma-K factor rskA
GCF_000312425.1_ASM31242v1	Reyranella_massiliensis_521	BN60_RS28445	None	C	C	ECF18	3	0	0	0	316	0	None	NA	NA
GCF_000312665.1_ASM31266v1	Rhizobium_mesoamericanum_STM3625	BN77_RS06260	ALT--BN77_RS06265	C	C	ECF18	3	1	0	0	179	239	hypothetical protein	COG5343	Anti-sigma-K factor rskA
GCF_000296815.2_ASM29681v2	Fibrisoma_limi_BUZ_3	BN8_RS21865	BN8_RS21870	V	L	ECF34	0	1	0	0	184	273	anti-sigma factor	COG5343	PFAM Anti-sigma-K factor RskA
GCF_000723205.1_FAGA1	Formosa_agariphila_KMM_3901	BN863_RS09995	BN863_RS10000	F	M	ECF01	2	0	0	0	176	268	anti-sigma factor	COG5343	Anti-sigma-K factor RskA
GCF_900091655.1_PRJEB14541	Culturomica_massiliensis	BN8908_RS16125	ALT--BN8908_RS16130	L	C	ECF10	5	7	0	0	195	384	FecR family protein	COG3712	iron ion homeostasis
GCF_000499525.1_Clostridium_dakarense_01	[Clostridium]_dakarense	BN899_RS07625	ALT--BN899_RS07620	A	-	ECF02	0	3	0	0	195	279	hypothetical protein	NA	NA
GCF_000723405.1_HINTER_V1	Hydrogenophaga_intermedia	BN948_RS01125	BN948_RS01130	C	C	ECF18	3	1	0	0	210	262	DNA-directed RNA polymerase sigma-70 factor	COG5343	protein conserved in bacteria
GCF_001053185.1_PRJEB5741_assembly_1	Mycobacterium_bohemicum_DSM_44277	BN971_RS14220	BN971_RS14225	C	C	ECF19	3	0	0	0	187	232	anti-sigma factor	COG5343	An anti-sigma factor for extracytoplasmic function (ECF) sigma factor SigK. ECF sigma factors are held in an inactive form by an anti-sigma factor until released by regulated intramembrane proteolysis (RIP). RIP occurs when an extracytoplasmic signal triggers a concerted proteolytic cascade to transmit information and elicit cellular responses. The membrane-spanning regulatory substrate protein i…
GCF_000613245.1_PRJEB5743_assembly_1	Mycobacterium_asiaticum_DSM_44297	BN972_RS01520	BN972_RS01515	C	C	ECF19	3	0	0	0	187	234	anti-sigma factor	COG5343	An anti-sigma factor for extracytoplasmic function (ECF) sigma factor SigK. ECF sigma factors are held in an inactive form by an anti-sigma factor until released by regulated intramembrane proteolysis (RIP). RIP occurs when an extracytoplasmic signal triggers a concerted proteolytic cascade to transmit information and elicit cellular responses. The membrane-spanning regulatory substrate protein i…
GCF_000689255.1_BN973_1	Mycobacterium_triplex	BN973_RS05515	BN973_RS05510	C	C	ECF19	3	0	0	0	187	233	anti-sigma factor	COG5343	An anti-sigma factor for extracytoplasmic function (ECF) sigma factor SigK. ECF sigma factors are held in an inactive form by an anti-sigma factor until released by regulated intramembrane proteolysis (RIP). RIP occurs when an extracytoplasmic signal triggers a concerted proteolytic cascade to transmit information and elicit cellular responses. The membrane-spanning regulatory substrate protein i…
GCF_000723385.1_PRJEB5746_assembly_1	Mycolicibacterium_farcinogenes	BN975_RS21645	BN975_RS21640	C	C	ECF19	3	0	0	0	193	235	anti-sigma factor	COG5343	An anti-sigma factor for extracytoplasmic function (ECF) sigma factor SigK. ECF sigma factors are held in an inactive form by an anti-sigma factor until released by regulated intramembrane proteolysis (RIP). RIP occurs when an extracytoplasmic signal triggers a concerted proteolytic cascade to transmit information and elicit cellular responses. The membrane-spanning regulatory substrate protein i…
GCF_000612725.1_PRJEB5747_assembly_1	Mycolicibacterium_austroafricanum	BN976_RS13185	BN976_RS13190	C	C	ECF19	3	0	0	0	196	238	anti-sigma factor	COG5343	An anti-sigma factor for extracytoplasmic function (ECF) sigma factor SigK. ECF sigma factors are held in an inactive form by an anti-sigma factor until released by regulated intramembrane proteolysis (RIP). RIP occurs when an extracytoplasmic signal triggers a concerted proteolytic cascade to transmit information and elicit cellular responses. The membrane-spanning regulatory substrate protein i…
GCF_000613185.1_PRJEB5748_assembly_1	Mycolicibacterium_cosmeticum	BN977_RS09460	BN977_RS09465	C	C	ECF19	3	0	0	0	194	233	anti-sigma factor	COG5343	An anti-sigma factor for extracytoplasmic function (ECF) sigma factor SigK. ECF sigma factors are held in an inactive form by an anti-sigma factor until released by regulated intramembrane proteolysis (RIP). RIP occurs when an extracytoplasmic signal triggers a concerted proteolytic cascade to transmit information and elicit cellular responses. The membrane-spanning regulatory substrate protein i…
GCF_000724085.1_PRJEB5523_assembly_1	Oceanobacillus_manasiensis	BN985_RS00310	BN985_RS00305	A	I	ECF01	2	3	0	1	188	262	anti-sigma factor	COG5662	Anti-sigma-K factor rskA
GCF_000821045.2_ASM82104v2	Chromohalobacter_japonicus	BN995_RS13935	BN995_RS13940	C	C	ECF18	2	1	0	0	200	254	hypothetical protein	COG5343	protein conserved in bacteria
GCF_900184815.1_B.aestuarii_CECT8489_Spades_Prokka	Boseongicola_aestuarii	BOA8489_RS05970	ALT--BOA8489_RS05965	A	T	ECF11	1	5	0	1	216	215	transcriptional regulator	COG3806	anti-sigma factor
GCF_001888885.1_ASM188888v1	Streptomyces_viridifaciens	BOQ63_RS03600	BOQ63_RS03595	C	C	ECF19	4	3	0	1	236	247	anti-sigma factor	COG5343	An anti-sigma factor for extracytoplasmic function (ECF) sigma factor SigK. ECF sigma factors are held in an inactive form by an anti-sigma factor until released by regulated intramembrane proteolysis (RIP). RIP occurs when an extracytoplasmic signal triggers a concerted proteolytic cascade to transmit information and elicit cellular responses. The membrane-spanning regulatory substrate protein i…
GCF_001886715.1_ASM188671v1	Nocardia_mangyaensis	BOX37_RS04410	ALT--BOX37_RS04405	G	S	ECF19	1	1	0	0	191	83	hypothetical protein	COG5343	regulation of RNA biosynthetic process
GCF_000711955.1_ASM71195v1	Nevskia_soli_DSM_19509	BP26_RS0106405	ALT--BP26_RS0106410	C	C	ECF18	4	0	0	0	196	249	hypothetical protein	COG5343	Anti-sigma-K factor rskA
GCF_000686045.1_ASM68604v1	Fodinicurvata_fenggangensis_DSM_21160	BP38_RS0117315	ALT--BP38_RS21350	A	A	ECF11	0	4	0	0	193	230	hypothetical protein	COG3806	ChrR Cupin-like domain
GCF_000686885.1_ASM68688v1	Flavobacterium_sasangense_DSM_21067	BP92_RS0105005	BP92_RS0105010	F	M	ECF01	2	0	0	0	176	261	anti-sigma factor	COG5343	Anti-sigma-K factor RskA
GCF_005849435.1_ASM584943v1	Bacillus_altitudinis	BPGQ101_RS04575	BPGQ101_RS04580	A	K	ECF01	0	3	0	1	188	252	anti-sigma factor	COG5662	Anti-sigma-K factor rskA
GCF_001411805.1_ASM141180v1	Burkholderia_plantarii	bpln_RS30770	ALT--bpln_RS30775	C	C	ECF18	2	1	0	0	202	253	anti-sigma-K factor RskA	COG5343	Anti-sigma-K factor rskA
GCF_900098805.1_Microbacterium_sp._strain_Alg239_V18	Microbacteriaceae_bacterium	BQ4139_RS07690	BQ4139_RS07695	A	E	ECF19	0	0	0	0	196	255	anti-sigma factor	COG5343	Anti-sigma-K factor rskA
GCF_900104665.1_PRJEB16357	Traorella_massiliensis	BQ5367_RS04290	ALT--BQ5367_RS04295	C	C	ECF18	4	2	0	0	184	502	hypothetical protein	COG3212	Peptidase propeptide and YPEB domain
GCF_900128505.1_PRJEB18032	Parabacteroides_timonensis	BQ7394_RS14120	ALT--BQ7394_RS14115	C	C	ECF10	3	2	0	0	181	324	FecR family protein	COG3712	Domain of unknown function (DUF4974)
GCF_900155595.1_PRJEB18043	Actinomyces_mediterranea	BQ7471_RS09900	ALT--BQ7471_RS09905	A	E	ECF19	1	0	0	0	185	229	anti-sigma factor	COG5343	Anti-sigma-K factor rskA
GCF_900130125.1_PRJEB18268	Bacteroides_congonensis	BQ7997_RS23690	ALT--BQ7997_RS23685	A	Y	ECF10	3	5	0	0	200	325	DUF4974 domain-containing protein	COG3712	Domain of unknown function (DUF4974)
GCF_900149755.1_BQ8482_STM4623	Mesorhizobium_delmotii	BQ8482_RS02755	BQ8482_RS02760	C	C	ECF18	3	0	0	0	179	232	anti-sigma factor	COG5343	Anti-sigma K factor RskA
GCF_900156895.1_BQ8794_STM4891T	Mesorhizobium_prunaredense	BQ8794_RS06455	BQ8794_RS06460	C	C	ECF18	3	0	0	0	179	232	anti-sigma factor	COG5343	Anti-sigma K factor RskA
GCF_000379145.1_ASM37914v1	Bradyrhizobium_elkanii_USDA_76	BRAEL_RS0139535	ALT--BRAEL_RS0139530	C	C	ECF18	2	0	0	0	181	320	hypothetical protein	COG5343	Anti-sigma-K factor rskA
GCF_000473125.1_ASM47312v1	Bradyrhizobium_genosp._SA-4_str._CB756	BRAGE_RS0146615	ALT--BRAGE_RS0146620	C	C	ECF18	2	0	0	0	181	350	hypothetical protein	COG5343	Anti-sigma-K factor rskA
GCF_000144605.1_ASM14460v1	Brevundimonas_subvibrioides_ATCC_15264	BRESU_RS13160	ALT--BRESU_RS16965	C	C	ECF18	3	0	0	0	185	246	anti-sigma K factor RskA	COG5343	Anti-sigma-K factor rskA
GCF_000219535.2_ASM21953v3	Brevibacillus_laterosporus_LMG_15441	BRLA_RS22630	ALT--BRLA_RS22635	R	-	ECF01	1	3	0	1	184	569	DUF4179 domain-containing protein	COG5662	Domain of unknown function (DUF4179)
GCF_001908025.1_ASM190802v1	Geobacillus_proteiniphilus	BRO54_RS02430	ALT--BRO54_RS02435	A	-	ECF70	0	2	0	1	193	253	anti-sigma factor	COG5343	regulation of RNA biosynthetic process
GCF_000402035.1_ASM40203v1	Burkholderia_insecticola	BRPE64_RS24945	BRPE64_RS24940	C	C	ECF18	2	1	0	0	201	244	hypothetical protein	COG5343	Anti-sigma-K factor rskA
GCF_001907655.1_ASM190765v1	Mycolicibacterium_diernhoferi	BRW64_RS26895	BRW64_RS26890	C	C	ECF19	3	0	0	0	202	236	anti-sigma factor	COG5343	An anti-sigma factor for extracytoplasmic function (ECF) sigma factor SigK. ECF sigma factors are held in an inactive form by an anti-sigma factor until released by regulated intramembrane proteolysis (RIP). RIP occurs when an extracytoplasmic signal triggers a concerted proteolytic cascade to transmit information and elicit cellular responses. The membrane-spanning regulatory substrate protein i…
GCF_001922385.1_ASM192238v1	Sphingomonas_koreensis	BRX40_RS19990	BRX40_RS19995	C	C	ECF18	4	0	0	0	189	235	hypothetical protein	COG5343	Anti-sigma-K factor rskA
GCF_000173815.1_ASM17381v1	Marvinbryantia_formatexigens_DSM_14469	BRYFOR_RS13040	ALT--BRYFOR_RS13035	A	A	ECF19	1	3	0	0	190	422	peptidase	COG3212	Peptidase propeptide and YPEB domain
GCF_001953865.1_ASM195386v1	Amycolatopsis_coloradensis	BS329_RS40055	BS329_RS40060	C	C	ECF19	2	2	0	1	198	240	anti-sigma factor	COG5343	Anti-sigma-K factor rskA
GCF_002008165.1_ASM200816v1	Rhizobium_laguerreae	BS630_RS10750	ALT--BS630_RS10755	C	C	ECF18	3	1	0	0	179	239	anti-sigma factor	COG5343	Anti-sigma-K factor rskA
GCF_002093625.1_ASM209362v1	Rouxiella_silvae	BS639_RS00850	BS639_RS00855	C	C	ECF18	2	1	0	0	191	238	hypothetical protein	COG5343	Anti-sigma-K factor rskA
GCF_002093665.1_ASM209366v1	Rouxiella_badensis	BS640_RS00135	BS640_RS00140	C	C	ECF18	2	1	0	0	192	243	hypothetical protein	COG5343	Anti-sigma-K factor rskA
GCF_000711715.1_ASM71171v1	Sphingomonas_astaxanthinifaciens_DSM_22298	BS69_RS0106495	ALT--BS69_RS0106490	C	C	ECF18	3	0	0	0	193	236	hypothetical protein	COG5343	Anti-sigma-K factor rskA
GCF_000744815.1_ASM74481v1	Streptacidiphilus_oryzae_TH49	BS73_RS17660	ALT--BS73_RS17665	I	A	ECF126	0	9	0	1	194	411	hypothetical protein	COG5662	Putative zinc-finger
GCF_000744705.1_ASM74470v1	Streptacidiphilus_albus_JL83	BS75_RS19780	BS75_RS19775	C	C	ECF19	4	3	0	1	195	252	anti-sigma factor	COG5343	Anti-sigma-K factor rskA
GCF_000744225.1_ASM74422v1	Kitasatospora_mediocidica_KCTC_9733	BS80_RS20125	BS80_RS20120	C	C	ECF19	3	2	0	1	195	248	anti-sigma factor	COG5343	Anti-sigma-K factor rskA
GCF_000744655.1_ASM74465v1	Streptacidiphilus_rugosus_AM-16	BS83_RS09515	BS83_RS09510	C	C	ECF19	2	2	0	1	212	255	anti-sigma factor	COG5343	Anti-sigma-K factor rskA
GCF_002093975.1_ASM209397v1	Thermoactinospora_rubra	BSB02_RS13995	BSB02_RS14000	C	C	ECF19	2	2	0	1	196	237	anti-sigma factor	COG5343	Anti-sigma-K factor rskA
GCF_001547755.1_ASM154775v1	endosymbiont_of_Bathymodiolus_septemdierum_str._Myojin_knoll	BSEPE_RS02405	ALT--BSEPE_RS02400	C	C	ECF18	3	1	0	0	153	202	hypothetical protein	COG5343	Anti-sigma-K factor rskA
GCF_900110775.1_IMG-taxon_2615840713_annotated_assembly	Litorimicrobium_taeanense	BSF79_RS16605	ALT--BSF79_RS16610	C	C	ECF18	2	0	0	0	180	231	hypothetical protein	COG5343	Anti-sigma-K factor rskA
GCF_900109455.1_IMG-taxon_2693429884_annotated_assembly	Roseovarius_azorensis	BSG08_RS01030	BSG08_RS01035	C	C	ECF18	2	0	0	0	180	233	hypothetical protein	COG5343	Anti-sigma-K factor rskA
GCF_001889605.1_ASM188960v1	Mesorhizobium_oceanicum	BSQ44_RS04870	ALT--BSQ44_RS04875	C	C	ECF18	3	0	0	0	179	246	anti-sigma factor	COG5343	Anti-sigma K factor RskA
GCF_002086155.1_ASM208615v1	Mycobacterium_angelicum	BST12_RS11080	BST12_RS11085	C	C	ECF19	3	0	0	0	187	234	anti-sigma factor	COG5343	An anti-sigma factor for extracytoplasmic function (ECF) sigma factor SigK. ECF sigma factors are held in an inactive form by an anti-sigma factor until released by regulated intramembrane proteolysis (RIP). RIP occurs when an extracytoplasmic signal triggers a concerted proteolytic cascade to transmit information and elicit cellular responses. The membrane-spanning regulatory substrate protein i…
GCF_002086485.1_ASM208648v1	Mycobacterium_aquaticum	BST13_RS26165	BST13_RS26160	C	C	ECF19	3	0	0	0	210	246	anti-sigma factor	COG5343	An anti-sigma factor for extracytoplasmic function (ECF) sigma factor SigK. ECF sigma factors are held in an inactive form by an anti-sigma factor until released by regulated intramembrane proteolysis (RIP). RIP occurs when an extracytoplasmic signal triggers a concerted proteolytic cascade to transmit information and elicit cellular responses. The membrane-spanning regulatory substrate protein i…
GCF_002086515.1_ASM208651v1	Mycolicibacter_arupensis	BST15_RS15395	BST15_RS15390	C	C	ECF19	3	0	0	0	186	231	anti-sigma factor	COG5343	An anti-sigma factor for extracytoplasmic function (ECF) sigma factor SigK. ECF sigma factors are held in an inactive form by an anti-sigma factor until released by regulated intramembrane proteolysis (RIP). RIP occurs when an extracytoplasmic signal triggers a concerted proteolytic cascade to transmit information and elicit cellular responses. The membrane-spanning regulatory substrate protein i…
GCF_002086115.1_ASM208611v1	Mycolicibacterium_bacteremicum	BST17_RS12090	BST17_RS12095	C	C	ECF19	3	0	0	0	193	237	anti-sigma factor	COG5343	An anti-sigma factor for extracytoplasmic function (ECF) sigma factor SigK. ECF sigma factors are held in an inactive form by an anti-sigma factor until released by regulated intramembrane proteolysis (RIP). RIP occurs when an extracytoplasmic signal triggers a concerted proteolytic cascade to transmit information and elicit cellular responses. The membrane-spanning regulatory substrate protein i…
GCF_002086275.1_ASM208627v1	Mycobacterium_intermedium	BST27_RS26440	BST27_RS26445	C	C	ECF19	3	1	0	0	187	237	anti-sigma factor	COG5343	An anti-sigma factor for extracytoplasmic function (ECF) sigma factor SigK. ECF sigma factors are held in an inactive form by an anti-sigma factor until released by regulated intramembrane proteolysis (RIP). RIP occurs when an extracytoplasmic signal triggers a concerted proteolytic cascade to transmit information and elicit cellular responses. The membrane-spanning regulatory substrate protein i…
GCF_002086675.1_ASM208667v1	Mycobacterium_persicum	BST40_RS23925	BST40_RS23920	C	C	ECF19	3	0	0	0	187	232	anti-sigma factor	COG5343	An anti-sigma factor for extracytoplasmic function (ECF) sigma factor SigK. ECF sigma factors are held in an inactive form by an anti-sigma factor until released by regulated intramembrane proteolysis (RIP). RIP occurs when an extracytoplasmic signal triggers a concerted proteolytic cascade to transmit information and elicit cellular responses. The membrane-spanning regulatory substrate protein i…
GCF_002086735.1_ASM208673v1	Mycobacterium_scrofulaceum	BST44_RS26650	BST44_RS26655	C	C	ECF19	4	0	0	0	187	232	anti-sigma factor	COG5343	An anti-sigma factor for extracytoplasmic function (ECF) sigma factor SigK. ECF sigma factors are held in an inactive form by an anti-sigma factor until released by regulated intramembrane proteolysis (RIP). RIP occurs when an extracytoplasmic signal triggers a concerted proteolytic cascade to transmit information and elicit cellular responses. The membrane-spanning regulatory substrate protein i…
GCF_002086795.1_ASM208679v1	Mycolicibacterium_tusciae	BST47_RS26810	BST47_RS26805	C	C	ECF19	2	0	0	0	193	239	anti-sigma factor	COG5343	An anti-sigma factor for extracytoplasmic function (ECF) sigma factor SigK. ECF sigma factors are held in an inactive form by an anti-sigma factor until released by regulated intramembrane proteolysis (RIP). RIP occurs when an extracytoplasmic signal triggers a concerted proteolytic cascade to transmit information and elicit cellular responses. The membrane-spanning regulatory substrate protein i…
GCF_002117125.1_ASM211712v1	Nonlabens_spongiae	BST97_RS02650	ALT--BST97_RS02645	W	L	ECF01	2	2	0	0	178	264	anti-sigma factor	COG5343	Anti-sigma-K factor rskA
GCF_002954325.1_ASM295432v1	Aureicoccus_marinus	BST99_RS07560	ALT--BST99_RS07565	N	I	ECF34	0	2	0	0	189	257	RNA polymerase subunit sigma-70	COG5343	Anti-sigma-K factor rskA
GCF_002954445.1_ASM295444v1	Rubritalea_profundi	BSZ32_RS02025	ALT--BSZ32_RS02020	A	K	ECF68	3	0	0	0	170	271	anti-sigma factor	NA	Anti-sigma-K factor rskA
GCF_001907235.1_ASM190723v1	Actinomyces_hordeovulneris	BSZ40_RS05455	BSZ40_RS05450	A	E	ECF19	0	2	0	0	183	234	anti-sigma factor	COG5343	Anti-sigma-K factor rskA
GCF_900119185.1_IMG-taxon_2596583572_annotated_assembly	Sinomicrobium_oceani	BT112_RS00810	BT112_RS00815	Y	N	ECF19	3	0	0	0	177	263	anti-sigma factor	COG5343	Anti-sigma-K factor rskA
GCF_900119105.1_IMG-taxon_2595699005_annotated_assembly	Chitinophaga_sancti	BT118_RS11110	BT118_RS11105	V	L	ECF34	2	1	0	0	183	276	anti-sigma factor	COG5343	Anti-sigma-K factor rskA
GCF_900114265.1_IMG-taxon_2675903155_annotated_assembly	Flaviramulus_basaltis	BT151_RS10520	BT151_RS10525	F	L	ECF01	2	0	0	0	176	268	anti-sigma factor	COG5343	Anti-sigma-K factor RskA
GCF_900114875.1_IMG-taxon_2654587896_annotated_assembly	Chryseobacterium_limigenitum	BT156_RS16780	ALT--BT156_RS16775	V	L	ECF01	0	1	0	0	158	272	anti-sigma factor	COG5343	Anti-sigma-K factor rskA
GCF_900119825.1_IMG-taxon_2599185263_annotated_assembly	Chitinimonas_taiwanensis_DSM_18899	BT173_RS14225	BT173_RS14230	C	C	ECF18	4	0	0	0	182	240	hypothetical protein	COG5343	Anti-sigma-K factor rskA
GCF_900119845.1_IMG-taxon_2596583700_annotated_assembly	Devosia_enhydra	BT183_RS17625	BT183_RS17620	C	C	ECF18	3	0	0	0	179	253	hypothetical protein	COG5343	Anti-sigma-K factor rskA
GCF_900119165.1_IMG-taxon_2642422517_annotated_assembly	Amycolatopsis_australiensis	BT341_RS20565	BT341_RS20570	C	C	ECF19	2	2	0	1	200	251	hypothetical protein	COG5343	Anti-sigma-K factor rskA
GCF_002157835.1_ASM215783v1	Mycobacterium_dioxanotrophicus	BTO20_RS01280	BTO20_RS01275	C	C	ECF19	3	0	0	0	210	246	anti-sigma factor	COG5343	An anti-sigma factor for extracytoplasmic function (ECF) sigma factor SigK. ECF sigma factors are held in an inactive form by an anti-sigma factor until released by regulated intramembrane proteolysis (RIP). RIP occurs when an extracytoplasmic signal triggers a concerted proteolytic cascade to transmit information and elicit cellular responses. The membrane-spanning regulatory substrate protein i…
GCF_002954715.1_ASM295471v1	Aliivibrio_sifiae	BTO23_RS16440	ALT--BTO23_RS16435	A	E	ECF11	0	5	0	1	202	217	anti-sigma factor	COG3806	ChrR Cupin-like domain
GCF_001937195.1_ASM193719v1	Salinicola_socius	BTW07_RS00300	ALT--BTW07_RS00305	C	C	ECF18	3	1	0	0	184	235	hypothetical protein	COG5343	Anti-sigma-K factor rskA
GCF_001921205.1_ASM192120v1	Actinophytocola_xanthii	BU204_RS04245	BU204_RS04250	C	C	ECF19	2	2	0	1	199	239	anti-sigma factor	COG5343	Anti-sigma-K factor rskA
GCF_000725125.1_ASM72512v1	Streptomyces_toyocaensis	BU52_RS11320	BU52_RS11325	C	C	ECF19	2	2	0	1	180	271	anti-sigma factor	COG5343	An anti-sigma factor for extracytoplasmic function (ECF) sigma factor SigK. ECF sigma factors are held in an inactive form by an anti-sigma factor until released by regulated intramembrane proteolysis (RIP). RIP occurs when an extracytoplasmic signal triggers a concerted proteolytic cascade to transmit information and elicit cellular responses. The membrane-spanning regulatory substrate protein i…
GCF_900143235.1_IMG-taxon_2582580729_annotated_assembly	Porphyrobacter_sanguineus	BUA05_RS03070	ALT--BUA05_RS03065	C	C	ECF18	2	0	0	0	195	251	hypothetical protein	COG5343	Anti-sigma-K factor rskA
GCF_900128965.1_IMG-taxon_2582580746_annotated_assembly	Ferrithrix_thermotolerans_DSM_19514	BUA24_RS10035	ALT--BUA24_RS10040	A	-	ECF70	0	2	0	1	187	268	anti-sigma factor	COG5662	Anti-sigma-K factor rskA
GCF_900143065.1_IMG-taxon_2651870174_annotated_assembly	Duganella_sacchari	BUA36_RS07680	BUA36_RS07685	C	C	ECF18	2	0	0	0	195	231	hypothetical protein	COG5343	Anti-sigma-K factor rskA
GCF_900142985.1_IMG-taxon_2695420919_annotated_assembly	Bradyrhizobium_erythrophlei	BUA38_RS19335	ALT--BUA38_RS19340	C	C	ECF18	2	0	0	0	182	310	hypothetical protein	COG5343	Anti-sigma-K factor rskA
GCF_900129875.1_IMG-taxon_2695421018_annotated_assembly	Marivita_hallyeonensis	BUA42_RS19105	ALT--BUA42_RS19110	A	S	ECF11	2	5	0	1	218	221	transcriptional regulator	COG3806	anti-sigma factor
GCF_900129295.1_IMG-taxon_2582580745_annotated_assembly	Flavisolibacter_ginsengisoli_DSM_18119	BUA53_RS04720	BUA53_RS04725	I	L	ECF19	1	0	0	0	174	259	anti-sigma factor	COG5343	Anti-sigma-K factor rskA
GCF_900128995.1_IMG-taxon_2695420928_annotated_assembly	Loktanella_atrilutea	BUA54_RS12580	ALT--BUA54_RS12575	C	C	ECF18	3	0	0	0	183	238	hypothetical protein	COG5343	Protein conserved in bacteria
GCF_900129155.1_IMG-taxon_2582581270_annotated_assembly	Marinomonas_polaris_DSM_16579	BUA59_RS09860	BUA59_RS09865	C	C	ECF18	2	1	0	0	189	261	hypothetical protein	COG5343	Anti-sigma-K factor rskA
GCF_900129275.1_IMG-taxon_2634166303_annotated_assembly	Arenibacter_palladensis	BUA60_RS08390	BUA60_RS08385	L	N	ECF01	4	0	0	0	177	262	anti-sigma factor	COG5343	Anti-sigma-K factor RskA
GCF_900129385.1_IMG-taxon_2695420944_annotated_assembly	Chryseobacterium_takakiae	BUA76_RS00625	ALT--BUA76_RS00620	V	L	ECF01	0	1	0	0	158	269	anti-sigma factor	COG5343	Anti-sigma-K factor rskA
GCF_900129845.1_IMG-taxon_2695421013_annotated_assembly	Cognatiyoonia_sediminum	BUA85_RS12545	ALT--BUA85_RS12540	A	A	ECF11	1	4	0	1	218	216	transcriptional regulator	COG3806	COG3806 Anti-sigma factor
GCF_900129245.1_IMG-taxon_2695420930_annotated_assembly	Chryseobacterium_arachidis	BUA89_RS14995	ALT--BUA89_RS14990	V	L	ECF18	0	1	0	0	158	269	anti-sigma factor	COG5343	Anti-sigma-K factor rskA
GCF_900142725.1_IMG-taxon_2698536749_annotated_assembly	Labrenzia_suaedae	BUA94_RS17150	None	A	V	ECF11	0	0	0	0	188	0	None	NA	NA
GCF_900142325.1_IMG-taxon_2698536696_annotated_assembly	Chryseobacterium_molle	BUA97_RS14090	BUA97_RS14095	V	L	ECF34	0	1	0	0	158	269	anti-sigma factor	COG5343	Anti-sigma-K factor rskA
GCF_900142735.1_IMG-taxon_2698536752_annotated_assembly	Flavobacterium_saccharophilum	BUA98_RS05720	BUA98_RS05715	F	Y	ECF01	2	0	0	0	176	262	anti-sigma factor	COG5343	Anti-sigma-K factor RskA
GCF_900129015.1_IMG-taxon_2695420933_annotated_assembly	Cnuella_takakiae	BUB02_RS19175	BUB02_RS19180	T	L	ECF34	0	1	0	0	182	291	anti-sigma factor	COG5343	PFAM Anti-sigma-K factor RskA
GCF_900129755.1_IMG-taxon_2684623028_annotated_assembly	Chryseobacterium_oranimense	BUB03_RS15245	ALT--BUB03_RS15250	V	L	ECF01	0	1	0	0	182	269	anti-sigma factor	COG5343	Anti-sigma-K factor rskA
GCF_900142405.1_IMG-taxon_2671180021_annotated_assembly	Muricauda_antarctica	BUB07_RS16685	BUB07_RS16690	L	N	ECF19	4	0	0	0	175	264	anti-sigma factor	COG5343	Anti-sigma-K factor RskA
GCF_900129025.1_IMG-taxon_2695420943_annotated_assembly	Mariniphaga_anaerophila	BUB08_RS03415	ALT--BUB08_RS03420	L	N	ECF10	0	3	0	0	194	358	DUF4974 domain-containing protein	COG3712	Domain of unknown function (DUF4974)
GCF_900129825.1_IMG-taxon_2619618894_annotated_assembly	Hydrocarboniphaga_daqingensis	BUB09_RS10110	ALT--BUB09_RS10115	G	Y	ECF68	1	0	0	0	184	251	anti-sigma factor	COG5343	Anti-sigma-K factor rskA
GCF_900129315.1_IMG-taxon_2695420936_annotated_assembly	Aliifodinibius_roseus	BUB16_RS14035	ALT--BUB16_RS14030	A	S	ECF10	1	1	0	0	195	305	DUF4974 domain-containing protein	COG3712	Domain of unknown function (DUF4974)
GCF_900142605.1_IMG-taxon_2700988700_annotated_assembly	Chitinophaga_jiangningensis	BUB18_RS17765	ALT--BUB18_RS17770	A	L	ECF70	1	1	0	0	184	296	hypothetical protein	COG5343	Anti-sigma-K factor rskA
GCF_900129885.1_IMG-taxon_2617270875_annotated_assembly	Candidimonas_bauzanensis	BUB23_RS24915	ALT--BUB23_RS24920	A	Q	ECF18	2	0	0	0	175	379	anti-sigma factor	COG5343	protein conserved in bacteria
GCF_900129725.1_IMG-taxon_2617270831_annotated_assembly	Chryseolinea_serpens	BUB30_RS12005	ALT--BUB30_RS12000	I	T	ECF70	0	0	0	0	177	268	hypothetical protein	COG5343	PFAM Anti-sigma-K factor RskA
GCF_900129325.1_IMG-taxon_2582581302_annotated_assembly	Kaistia_soli_DSM_19436	BUB39_RS23360	ALT--BUB39_RS23355	A	L	ECF11	0	5	0	0	184	213	transcriptional regulator	COG3806	TIGRFAM anti-sigma factor, , ChrR family
GCF_900142665.1_IMG-taxon_2700988706_annotated_assembly	Roseovarius_pacificus	BUB53_RS02780	BUB53_RS02775	C	C	ECF18	2	0	0	0	180	230	hypothetical protein	COG5343	protein conserved in bacteria
GCF_900141805.1_IMG-taxon_2582581872_annotated_assembly	Hymenobacter_daecheongensis_DSM_21074	BUB62_RS06110	BUB62_RS06105	M	L	ECF01	1	0	0	0	157	282	anti-sigma factor	COG5343	PFAM Anti-sigma-K factor RskA
GCF_900130035.1_IMG-taxon_2695421042_annotated_assembly	Wenyingzhuangia_marina	BUB70_RS01845	BUB70_RS01850	K	S	ECF01	2	0	0	0	176	268	anti-sigma factor	COG5343	Anti-sigma-K factor RskA
GCF_900129235.1_IMG-taxon_2695420937_annotated_assembly	Litoreibacter_ascidiaceicola	BUB72_RS01465	ALT--BUB72_RS01470	C	C	ECF18	2	0	0	0	180	239	hypothetical protein	COG5343	Protein conserved in bacteria
GCF_900143005.1_IMG-taxon_2700988713_annotated_assembly	Cryptosporangium_aurantiacum	BUB75_RS06920	ALT--BUB75_RS06915	C	C	ECF19	2	2	0	1	215	239	anti-sigma factor	COG5343	Anti-sigma-K factor rskA
GCF_900141995.1_IMG-taxon_2619618996_annotated_assembly	Maribius_salinus	BUB76_RS12115	ALT--BUB76_RS12120	C	C	ECF18	3	0	0	0	171	240	hypothetical protein	COG5343	Protein conserved in bacteria
GCF_900142625.1_IMG-taxon_2700988702_annotated_assembly	Roseovarius_marisflavi	BUB78_RS17940	ALT--BUB78_RS17935	A	A	ECF11	3	5	0	1	221	216	transcriptional regulator	COG3806	ChrR Cupin-like domain
GCF_900142445.1_IMG-taxon_2700988715_annotated_assembly	Chryseobacterium_polytrichastri	BUB80_RS12605	ALT--BUB80_RS12600	V	L	ECF18	0	1	0	0	158	272	anti-sigma factor	COG5343	Anti-sigma-K factor rskA
GCF_900129565.1_IMG-taxon_2675903007_annotated_assembly	Marisediminitalea_aggregata	BUB81_RS14215	ALT--BUB81_RS14220	C	C	ECF18	2	1	0	0	178	232	hypothetical protein	COG5343	protein conserved in bacteria
GCF_900129965.1_IMG-taxon_2585428070_annotated_assembly	Clostridium_grantii_DSM_8605	BUB83_RS14240	ALT--BUB83_RS14245	C	-	ECF105	4	0	0	0	184	159	hypothetical protein	NA	NA
GCF_900142615.1_IMG-taxon_2700988701_annotated_assembly	Chryseobacterium_contaminans	BUB88_RS11710	BUB88_RS11715	V	L	ECF18	0	1	0	0	158	266	anti-sigma factor	COG5343	Anti-sigma-K factor rskA
GCF_900142205.1_IMG-taxon_2616644810_annotated_assembly	Reichenbachiella_agariperforans	BUB99_RS00155	ALT--BUB99_RS00150	V	K	ECF34	2	0	0	0	180	254	anti-sigma factor	COG5343	PFAM Anti-sigma-K factor RskA
GCF_900142785.1_IMG-taxon_2695420920_annotated_assembly	Chryseobacterium_carnipullorum	BUC06_RS12095	ALT--BUC06_RS12100	V	L	ECF01	0	1	0	0	182	269	anti-sigma factor	COG5343	Anti-sigma-K factor rskA
GCF_900128905.1_IMG-taxon_2695420932_annotated_assembly	Bacteroides_luti	BUC21_RS06490	ALT--BUC21_RS06495	S	S	ECF111	2	1	0	0	193	172	hypothetical protein	NA	NA
GCF_900129555.1_IMG-taxon_2695420958_annotated_assembly	Flavobacterium_defluvii	BUC29_RS17160	BUC29_RS17165	F	Y	ECF01	2	0	0	0	176	262	anti-sigma factor	COG5343	Anti-sigma-K factor RskA
GCF_900142655.1_IMG-taxon_2671180065_annotated_assembly	Pseudomonas_punonensis	BUC40_RS18280	ALT--BUC40_RS18285	C	C	ECF18	4	0	0	0	182	234	anti-sigma factor	COG5343	Anti-sigma-K factor rskA
GCF_900142395.1_IMG-taxon_2585428192_annotated_assembly	Hymenobacter_psychrotolerans_DSM_18569	BUE15_RS05310	BUE15_RS05305	M	L	ECF01	1	0	0	0	179	302	anti-sigma factor	COG5343	PFAM Anti-sigma-K factor RskA
GCF_900142715.1_IMG-taxon_2698536748_annotated_assembly	Flavobacterium_pectinovorum	BUE22_RS22685	ALT--BUE22_RS22680	F	Y	ECF01	2	0	0	0	176	0	anti-sigma factor	NA	NA
GCF_900141735.1_IMG-taxon_2695421046_annotated_assembly	Wenxinia_saemankumensis	BUE30_RS04195	BUE30_RS04200	C	C	ECF18	3	0	0	0	165	234	hypothetical protein	COG5343	Protein conserved in bacteria
GCF_900129495.1_IMG-taxon_2695420953_annotated_assembly	Geodermatophilus_nigrescens	BUE37_RS22050	ALT--BUE37_RS22045	A	E	ECF34	0	2	0	1	218	319	anti-sigma factor	COG5343	Anti-sigma-K factor rskA
GCF_900142755.1_IMG-taxon_2599185207_annotated_assembly	Halomonas_cupida	BUE38_RS05880	BUE38_RS05885	C	C	ECF18	2	0	0	0	207	252	hypothetical protein	COG5343	Anti-sigma-K factor rskA
GCF_900142575.1_IMG-taxon_2667527448_annotated_assembly	Streptomyces_paucisporeus	BUE44_RS23450	ALT--BUE44_RS23455	C	C	ECF19	3	3	0	1	195	249	anti-sigma factor	COG5343	An anti-sigma factor for extracytoplasmic function (ECF) sigma factor SigK. ECF sigma factors are held in an inactive form by an anti-sigma factor until released by regulated intramembrane proteolysis (RIP). RIP occurs when an extracytoplasmic signal triggers a concerted proteolytic cascade to transmit information and elicit cellular responses. The membrane-spanning regulatory substrate protein i…
GCF_900141985.1_IMG-taxon_2675903133_annotated_assembly	Nocardiopsis_flavescens	BUE45_RS29485	ALT--BUE45_RS29490	C	C	ECF19	3	3	0	1	203	246	anti-sigma factor	COG5343	Anti-sigma-K factor rskA
GCF_002025665.1_ASM202566v1	Chryseobacterium_indologenes	BUE84_RS11540	ALT--BUE84_RS11535	V	L	ECF18	0	1	0	0	158	274	anti-sigma factor	COG5343	Anti-sigma-K factor rskA
GCF_002025625.1_ASM202562v1	Ochrobactrum_pituitosum	BUE85_RS19130	ALT--BUE85_RS19135	A	A	ECF11	1	5	0	1	179	219	transcriptional regulator	COG3806	anti-sigma factor
GCF_002025645.1_ASM202564v1	Curtobacterium_pusillum	BUE88_RS09425	BUE88_RS09420	A	E	ECF19	0	0	0	0	199	302	anti-sigma factor	COG5343	Anti-sigma-K factor rskA
GCF_900148835.1_IMG-taxon_2698536819_annotated_assembly	Flavobacterium_cucumis	BUE95_RS10680	BUE95_RS10675	F	M	ECF19	2	0	0	0	176	261	anti-sigma factor	COG5343	Anti-sigma-K factor RskA
GCF_900148515.1_IMG-taxon_2617270825_annotated_assembly	Algoriphagus_zhangzhouensis	BUF13_RS05745	None	A	-	ECF10	4	0	0	0	196	0	None	NA	NA
GCF_001927285.1_ASM192728v1	Mongoliimonas_terrestris	BUQ68_RS06775	ALT--BUQ68_RS06780	C	C	ECF18	3	0	0	0	212	263	hypothetical protein	COG5343	Anti-sigma-K factor rskA
GCF_900143185.1_IMG-taxon_2690315624_annotated_assembly	Chryseobacterium_scophthalmum	BUR17_RS10095	BUR17_RS10090	V	L	ECF01	0	1	0	0	157	274	anti-sigma factor	COG5343	Anti-sigma-K factor rskA
GCF_900141765.1_IMG-taxon_2695421044_annotated_assembly	Chryseobacterium_zeae	BUR19_RS11375	BUR19_RS11380	V	L	ECF19	1	1	0	0	158	269	anti-sigma factor	COG5343	Anti-sigma-K factor rskA
GCF_900129465.1_IMG-taxon_2636416022_annotated_assembly	Chitinophaga_niabensis	BUR42_RS13870	BUR42_RS13865	V	I	ECF19	1	0	0	0	183	275	anti-sigma factor	COG5343	Anti-sigma-K factor rskA
GCF_900142295.1_IMG-taxon_2698536701_annotated_assembly	Oceanicola_litoreus	BUR94_RS11645	BUR94_RS11650	C	C	ECF18	4	0	0	0	180	224	hypothetical protein	COG5343	Protein conserved in bacteria
GCF_900142065.1_IMG-taxon_2698536811_annotated_assembly	Agromyces_cerinus_subsp._cerinus	BUR99_RS10310	BUR99_RS10315	A	A	ECF19	1	0	0	0	198	298	anti-sigma factor	COG5343	Anti-sigma-K factor rskA
GCF_001981245.1_ASM198124v1	Brevirhabdus_pacifica	BV394_RS14225	BV394_RS14220	C	C	ECF18	4	0	0	0	181	246	hypothetical protein	COG5343	Anti-sigma-K factor rskA
GCF_001983975.1_ASM198397v1	Streptomyces_autolyticus	BV401_RS34570	BV401_RS34565	C	C	ECF19	2	3	0	1	194	258	anti-sigma factor	COG5343	An anti-sigma factor for extracytoplasmic function (ECF) sigma factor SigK. ECF sigma factors are held in an inactive form by an anti-sigma factor until released by regulated intramembrane proteolysis (RIP). RIP occurs when an extracytoplasmic signal triggers a concerted proteolytic cascade to transmit information and elicit cellular responses. The membrane-spanning regulatory substrate protein i…
GCF_002150805.1_ASM215080v1	Oceanospirillum_sanctuarii	BV405_RS04545	BV405_RS04550	C	C	ECF18	5	1	0	0	188	242	hypothetical protein	COG5343	Anti-sigma-K factor rskA
GCF_001999765.1_ASM199976v1	Sinomonas_mesophila	BV907_RS02775	BV907_RS02780	A	V	ECF19	0	0	0	0	193	272	anti-sigma factor	COG5343	Anti-sigma-K factor rskA
GCF_002150005.2_ASM215000v2	Marivivens_niveibacter	BVC71_RS12470	ALT--BVC71_RS12465	C	C	ECF18	2	0	0	0	184	112	hypothetical protein	COG5343	Anti-sigma-K factor rskA
GCF_001941825.1_ASM194182v1	Massilia_putida	BVG12_RS09460	BVG12_RS09455	C	C	ECF18	2	0	0	0	190	235	hypothetical protein	COG5343	protein conserved in bacteria
GCF_002117445.1_ASM211744v1	Ketogulonicigenium_robustum	BVG79_RS06555	ALT--BVG79_RS06550	A	E	ECF11	1	5	0	1	204	211	transcriptional regulator	COG3806	anti-sigma factor
GCF_002028405.1_ASM202840v1	Thiomonas_intermedia	BVH73_RS10270	BVH73_RS10275	C	C	ECF18	4	0	0	0	186	244	anti-sigma factor	COG5343	Anti-sigma-K factor rskA
GCF_001402875.1_ASM140287v1	Blastochloris_viridis	BVIR_RS15640	None	A	Q	ECF11	0	0	0	0	188	0	None	NA	NA
GCF_001945365.1_ASM194536v1	Pseudomonas_reinekei	BVK86_RS21260	BVK86_RS21255	C	C	ECF18	4	0	0	0	175	240	RNA polymerase subunit sigma-70	COG5343	RNA polymerase subunit sigma-70
GCF_001953055.1_ASM195305v1	Salaquimonas_pukyongi	BVL55_RS01615	ALT--BVL55_RS01620	C	C	ECF18	2	0	0	0	184	294	hypothetical protein	COG5343	Anti-sigma K factor RskA
GCF_000012825.1_ASM1282v1	Bacteroides_vulgatus_ATCC_8482	BVU_RS01875	ALT--BVU_RS01870	A	Y	ECF10	2	6	0	0	200	328	DUF4974 domain-containing protein	COG3712	Domain of unknown function (DUF4974)
GCF_900156705.1_IMG-taxon_2681813520_annotated_assembly	Salimicrobium_salexigens	BW931_RS01710	BW931_RS01715	S	E	ECF01	0	3	0	1	186	254	hypothetical protein	COG5662	Anti-sigma-K factor rskA
GCF_900156755.1_IMG-taxon_2681813550_annotated_assembly	Alicyclobacillus_vulcanalis	BW934_RS13825	BW934_RS13820	A	E	ECF01	0	4	0	2	191	266	anti-sigma factor	COG5343	Anti-sigma-K factor rskA
GCF_900156685.1_IMG-taxon_2681813514_annotated_assembly	Chryseobacterium_piscicola	BW939_RS15280	BW939_RS15285	I	L	ECF18	0	1	0	0	169	274	anti-sigma factor	COG5343	Anti-sigma-K factor rskA
GCF_900156675.1_IMG-taxon_2681813515_annotated_assembly	Oleibacter_marinus	BW941_RS14720	ALT--BW941_RS14725	C	C	ECF18	3	0	0	0	178	235	hypothetical protein	COG5343	protein conserved in bacteria
GCF_900156645.1_IMG-taxon_2681813511_annotated_assembly	Salimicrobium_flavidum	BW944_RS14000	BW944_RS13995	A	E	ECF01	0	3	0	1	187	256	anti-sigma factor	COG5662	Anti-sigma-K factor rskA
GCF_900156695.1_IMG-taxon_2681813513_annotated_assembly	Rhodobacter_vinaykumarii	BW949_RS05870	ALT--BW949_RS05865	A	E	ECF11	0	6	0	1	170	234	transcriptional regulator	COG3806	ChrR Cupin-like domain
GCF_900156825.1_IMG-taxon_2681813561_annotated_assembly	Chryseobacterium_gambrini	BW951_RS01730	BW951_RS01725	V	L	ECF18	0	1	0	0	158	269	anti-sigma factor	COG5343	Anti-sigma-K factor rskA
GCF_900156585.1_IMG-taxon_2681813505_annotated_assembly	Chryseobacterium_joostei	BW953_RS03270	BW953_RS03275	V	L	ECF18	0	1	0	0	158	270	anti-sigma factor	COG5343	Anti-sigma-K factor rskA
GCF_900156575.1_IMG-taxon_2681813504_annotated_assembly	Chryseobacterium_shigense	BW964_RS07545	BW964_RS07550	V	L	ECF18	0	1	0	0	172	269	anti-sigma factor	COG5343	Anti-sigma-K factor rskA
GCF_900156145.1_IMG-taxon_2681813551_annotated_assembly	Chryseobacterium_indoltheticum	BW966_RS18810	BW966_RS18815	V	L	ECF01	0	1	0	0	157	275	anti-sigma factor	COG5343	Anti-sigma-K factor rskA
GCF_900156655.1_IMG-taxon_2681813516_annotated_assembly	Rhodobacter_aestuarii	BW967_RS11115	BW967_RS11110	C	C	ECF18	4	0	0	0	182	224	hypothetical protein	COG5343	Protein conserved in bacteria
GCF_900156815.1_IMG-taxon_2681813556_annotated_assembly	Gemmobacter_megaterium	BW970_RS04200	BW970_RS04205	C	C	ECF18	3	0	0	0	184	242	anti-sigma factor	COG5343	Anti-sigma K factor RskA
GCF_900156495.1_IMG-taxon_2681812929_annotated_assembly	Williamsia_sterculiae	BW971_RS19540	BW971_RS19545	C	C	ECF19	2	0	0	0	185	281	anti-sigma factor	COG5343	Anti-sigma-K factor rskA
GCF_900156415.1_IMG-taxon_2681812905_annotated_assembly	Pontibacter_lucknowensis	BW972_RS19140	ALT--BW972_RS19135	L	-	ECF35	1	1	0	0	200	76	hypothetical protein	NA	NA
GCF_900156535.1_IMG-taxon_2681812935_annotated_assembly	Roseovarius_nanhaiticus	BW975_RS13635	ALT--BW975_RS13640	C	C	ECF18	3	0	0	0	179	231	hypothetical protein	COG5343	Anti-sigma-K factor rskA
GCF_900155965.1_IMG-taxon_2681812809_annotated_assembly	Mucilaginibacter_lappiensis	BW976_RS21585	BW976_RS21590	L	H	ECF01	0	0	0	0	183	273	anti-sigma factor	COG5343	Anti-sigma-K factor rskA
GCF_900156735.1_IMG-taxon_2681813509_annotated_assembly	Chryseobacterium_ureilyticum	BW983_RS05060	BW983_RS05065	V	L	ECF18	0	1	0	0	158	271	anti-sigma factor	COG5343	Anti-sigma-K factor rskA
GCF_900156835.1_IMG-taxon_2681813562_annotated_assembly	Paracoccus_saliphilus	BW985_RS03195	ALT--BW985_RS03190	C	C	ECF18	3	0	0	0	173	235	hypothetical protein	COG5343	Anti-sigma-K factor rskA
GCF_900155935.1_IMG-taxon_2681812867_annotated_assembly	Lysobacter_tolerans	BW989_RS03500	BW989_RS03495	C	C	ECF18	3	0	0	0	186	253	hypothetical protein	COG5343	RNA polymerase subunit sigma-70
GCF_900156265.1_IMG-taxon_2681812815_annotated_assembly	Acidiphilium_rubrum	BW994_RS03565	BW994_RS03560	C	C	ECF18	3	0	0	0	189	242	hypothetical protein	COG5343	Anti-sigma-K factor rskA
GCF_001950115.1_ASM195011v1	Paeniclostridium_sordellii	BWO63_RS09555	ALT--BWO63_RS09550	A	-	ECF01	0	2	0	0	197	288	hypothetical protein	NA	NA
GCF_002024505.1_ASM202450v1	Plantibacter_flavus	BWO91_RS05965	BWO91_RS05970	A	E	ECF19	0	0	0	0	223	282	anti-sigma factor	COG5343	Anti-sigma-K factor rskA
GCF_001969365.1_ASM196936v1	Tateyamaria_omphalii	BWR18_RS18235	ALT--BWR18_RS18230	A	A	ECF11	2	4	0	1	210	218	transcriptional regulator	COG3806	COG3806 Anti-sigma factor
GCF_900155925.1_IMG-taxon_2681812868_annotated_assembly	Cellulosimicrobium_aquatile	BXA05_RS07745	BXA05_RS07750	C	C	ECF19	4	0	0	0	190	255	anti-sigma factor	COG5343	Anti-sigma-K factor rskA
GCF_002934545.1_ASM293454v1	Bacteroides_xylanolyticus	BXY41_RS25710	ALT--BXY41_RS25715	A	Y	ECF34	2	4	0	0	192	475	hypothetical protein	NA	NA
GCF_003149145.1_ASM314914v1	Quadrisphaera_granulorum	BXY45_RS11715	BXY45_RS11710	A	D	ECF19	0	2	0	1	201	282	hypothetical protein	COG5343	Anti-sigma-K factor rskA
GCF_003610395.1_ASM361039v1	Dietzia_kunjamensis	BXY47_RS09055	BXY47_RS09060	C	C	ECF19	2	0	0	0	193	285	anti-sigma factor	COG5343	An anti-sigma factor for extracytoplasmic function (ECF) sigma factor SigK. ECF sigma factors are held in an inactive form by an anti-sigma factor until released by regulated intramembrane proteolysis (RIP). RIP occurs when an extracytoplasmic signal triggers a concerted proteolytic cascade to transmit information and elicit cellular responses. The membrane-spanning regulatory substrate protein i…
GCF_002797735.1_ASM279773v1	Thermoflavifilum_aggregans	BXY57_RS09770	BXY57_RS09765	V	I	ECF19	0	1	0	0	185	261	anti-sigma factor	COG5343	Anti-sigma-K factor rskA
GCF_003610695.1_ASM361069v1	Chryseobacterium_arachidiradicis	BXY58_RS10330	BXY58_RS10335	V	L	ECF19	1	1	0	0	158	269	anti-sigma factor	COG5343	Anti-sigma-K factor rskA
GCF_004346865.1_ASM434686v1	Shimia_isoporae	BXY66_RS05390	ALT--BXY66_RS05395	A	E	ECF11	1	5	0	1	219	213	transcriptional regulator	COG3806	ChrR Cupin-like domain
GCF_003688405.1_ASM368840v1	Ulvibacter_antarcticus	BXY75_RS07680	BXY75_RS07685	F	M	ECF01	2	1	0	0	177	263	anti-sigma factor	COG5343	Anti-sigma-K factor RskA
GCF_003610635.1_ASM361063v1	Ichthyenterobacterium_magnum	BXY80_RS08930	BXY80_RS08925	F	I	ECF19	2	0	0	0	176	262	anti-sigma factor	COG5343	Anti-sigma-K factor RskA
GCF_003265965.1_ASM326596v1	Rhodovulum_viride	BYZ73_RS14325	ALT--BYZ73_RS14320	A	E	ECF11	2	4	0	1	216	219	transcriptional regulator	COG3806	anti-sigma factor
GCF_003634705.1_ASM363470v1	Actinomadura_pelletieri_DSM_43383	BZB76_RS29270	BZB76_RS29265	C	C	ECF19	2	3	0	1	194	243	anti-sigma factor	COG5343	Anti-sigma-K factor rskA
GCF_002155685.1_ASM215568v1	Porphyrobacter_colymbi	BZF57_RS08760	ALT--BZF57_RS08765	C	C	ECF18	2	0	0	0	195	0	hypothetical protein	NA	NA
GCF_002155425.1_ASM215542v1	Porphyrobacter_donghaensis	BZF59_RS13070	ALT--BZF59_RS13065	C	C	ECF18	2	0	0	0	195	259	hypothetical protein	COG5343	Anti-sigma-K factor rskA
GCF_002155695.1_ASM215569v1	Porphyrobacter_tepidarius	BZF61_RS14030	ALT--BZF61_RS14025	C	C	ECF18	2	0	0	0	195	259	hypothetical protein	COG5343	Anti-sigma-K factor rskA
GCF_002087235.1_ASM208723v1	Pseudomonas_floridensis	BZK31_RS16315	BZK31_RS16310	C	C	ECF18	4	0	0	0	188	234	RNA polymerase subunit sigma-70	COG5343	Anti-sigma-K factor rskA
GCF_002154385.1_ASM215438v1	Streptomyces_albovinaceus	BZL61_RS14210	BZL61_RS14205	C	C	ECF19	2	3	0	1	194	250	anti-sigma factor	COG5343	Anti-sigma-K factor rskA
GCF_002154575.1_ASM215457v1	Streptomyces_bobili	BZL64_RS30605	BZL64_RS30600	C	C	ECF19	2	2	0	1	180	272	anti-sigma factor	COG5343	An anti-sigma factor for extracytoplasmic function (ECF) sigma factor SigK. ECF sigma factors are held in an inactive form by an anti-sigma factor until released by regulated intramembrane proteolysis (RIP). RIP occurs when an extracytoplasmic signal triggers a concerted proteolytic cascade to transmit information and elicit cellular responses. The membrane-spanning regulatory substrate protein i…
GCF_004334935.1_ASM433493v1	Paraburkholderia_strydomiana	BZM26_RS13315	ALT--BZM26_RS13310	C	C	ECF18	2	0	0	0	207	0	anti-sigma factor	NA	NA
GCF_004334975.1_ASM433497v1	Paraburkholderia_steynii	BZM27_RS14980	BZM27_RS14975	C	C	ECF18	3	2	0	0	192	239	hypothetical protein	COG5343	Anti-sigma-K factor rskA
GCF_002154505.1_ASM215450v1	Streptomyces_carpinensis	BZY54_RS05820	BZY54_RS05815	C	C	ECF19	3	3	0	1	180	279	anti-sigma factor	COG5343	An anti-sigma factor for extracytoplasmic function (ECF) sigma factor SigK. ECF sigma factors are held in an inactive form by an anti-sigma factor until released by regulated intramembrane proteolysis (RIP). RIP occurs when an extracytoplasmic signal triggers a concerted proteolytic cascade to transmit information and elicit cellular responses. The membrane-spanning regulatory substrate protein i…
GCF_002866825.1_ASM286682v1	Halioglobus_lutimaris	C0039_RS07190	ALT--C0039_RS07185	M	T	ECF11	2	6	0	1	192	218	transcriptional regulator	COG3806	COG3806 Anti-sigma factor
GCF_002866925.1_ASM286692v1	Cohaesibacter_celericrescens	C0081_RS15575	ALT--C0081_RS15570	A	I	ECF11	1	6	0	1	197	228	transcriptional regulator	COG3806	anti-sigma factor
GCF_003325375.1_ASM332537v1	Streptomyces_globosus	C0216_RS15920	C0216_RS15925	C	C	ECF19	2	2	0	1	219	250	anti-sigma factor	COG5343	An anti-sigma factor for extracytoplasmic function (ECF) sigma factor SigK. ECF sigma factors are held in an inactive form by an anti-sigma factor until released by regulated intramembrane proteolysis (RIP). RIP occurs when an extracytoplasmic signal triggers a concerted proteolytic cascade to transmit information and elicit cellular responses. The membrane-spanning regulatory substrate protein i…
GCF_002303785.1_ASM230378v1	Rahnella_victoriana	C0635_RS09295	C0635_RS09300	C	C	ECF18	2	0	0	0	193	225	hypothetical protein	COG5343	Anti-sigma-K factor rskA
GCF_003614435.1_ASM361443v1	Mycobacterium_paragordonae	C0J29_RS04275	C0J29_RS04270	C	C	ECF19	3	1	0	0	187	232	anti-sigma factor	COG5343	An anti-sigma factor for extracytoplasmic function (ECF) sigma factor SigK. ECF sigma factors are held in an inactive form by an anti-sigma factor until released by regulated intramembrane proteolysis (RIP). RIP occurs when an extracytoplasmic signal triggers a concerted proteolytic cascade to transmit information and elicit cellular responses. The membrane-spanning regulatory substrate protein i…
GCF_002887735.1_ASM288773v1	Stenotrophomonas_bentonitica	C0R07_RS10440	C0R07_RS10445	C	C	ECF18	3	0	0	0	189	261	hypothetical protein	COG5343	protein conserved in bacteria
GCF_002893625.1_ASM289362v1	Mangrovicella_endophytica	C0R46_RS14600	C0R46_RS14605	C	C	ECF18	3	0	0	0	196	254	anti-sigma factor	COG5343	Anti-sigma-K factor rskA
GCF_002879885.1_ASM287988v1	Burkholderia_dabaoshanensis	C0Z18_RS31465	ALT--C0Z18_RS31460	C	C	ECF18	2	1	0	0	195	245	anti-sigma factor	COG5343	Anti-sigma-K factor rskA
GCF_002879855.1_ASM287985v1	Trinickia_soli	C0Z19_RS11305	ALT--C0Z19_RS11300	C	L	ECF18	2	5	0	0	185	431	FAD-dependent oxidoreductase	COG2907	Flavin containing amine oxidoreductase
GCF_002899945.2_ASM289994v2	Chryseobacterium_viscerum	C1634_RS18160	ALT--C1634_RS18165	V	L	ECF18	0	1	0	0	158	274	anti-sigma factor	COG5343	Anti-sigma-K factor rskA
GCF_002899875.1_ASM289987v1	Chryseobacterium_lactis	C1637_RS14245	ALT--C1637_RS14250	V	L	ECF18	0	1	0	0	158	269	anti-sigma factor	COG5343	Anti-sigma-K factor rskA
GCF_002899895.1_ASM289989v2	Chryseobacterium_oncorhynchi	C1638_RS00820	C1638_RS00815	V	L	ECF18	0	1	0	0	158	270	anti-sigma factor	COG5343	Anti-sigma-K factor rskA
GCF_003722335.1_ASM372233v1	Caulobacter_flavus	C1707_RS01005	ALT--C1707_RS01010	C	C	ECF18	2	1	0	0	184	248	hypothetical protein	COG5343	Anti-sigma-K factor rskA
GCF_003074135.1_ASM307413v1	Euzebya_tangerina	C1746_RS17680	C1746_RS17675	A	A	ECF19	0	0	0	0	186	274	hypothetical protein	COG5343	Anti-sigma-K factor rskA
GCF_900240225.1_PRJEB22821	Dysgonomonas_massiliensis	C1A06_RS07770	ALT--C1A06_RS07765	C	-	ECF119	4	0	0	0	191	223	hypothetical protein	COG0810	Gram-negative bacterial TonB protein
GCF_900197875.1_FRACA_ARgP5	Frankia_canadensis	C1A33_RS11875	ALT--C1A33_RS11880	G	C	ECF19	2	2	0	0	206	328	maleylpyruvate isomerase family protein	NA	NA
GCF_002879535.1_ASM287953v2	Mesorhizobium_intechi	C1D09_RS26130	C1D09_RS26135	C	C	ECF18	3	0	0	0	179	240	anti-sigma factor	COG5343	Anti-sigma K factor RskA
GCF_004369005.1_ASM436900v1	Rheinheimera_aquimaris	C1H65_RS13710	ALT--C1H65_RS13705	C	C	ECF18	2	0	0	0	184	225	hypothetical protein	COG5343	protein conserved in bacteria
GCF_003309065.1_ASM330906v1	Glutamicibacter_soli	C1H84_RS04340	ALT--C1H84_RS04345	A	L	ECF19	1	0	0	0	189	271	anti-sigma factor	COG5343	An anti-sigma factor for extracytoplasmic function (ECF) sigma factor SigK. ECF sigma factors are held in an inactive form by an anti-sigma factor until released by regulated intramembrane proteolysis (RIP). RIP occurs when an extracytoplasmic signal triggers a concerted proteolytic cascade to transmit information and elicit cellular responses. The membrane-spanning regulatory substrate protein i…
GCF_003044275.1_Rcar	Rathayibacter_caricis_DSM_15933	C1I63_RS10020	C1I63_RS10025	A	E	ECF19	1	0	0	0	186	279	hypothetical protein	COG5343	Anti-sigma-K factor rskA
GCF_004011135.1_ASM401113v1	Rathayibacter_festucae_DSM_15932	C1I64_RS01390	C1I64_RS01395	A	E	ECF19	1	0	0	0	191	287	anti-sigma factor	COG5343	Anti-sigma-K factor rskA
GCF_003236295.1_ASM323629v1	Jiangella_anatolica	C1I92_RS05590	C1I92_RS05585	C	C	ECF19	3	2	0	1	197	244	anti-sigma factor	COG5343	An anti-sigma factor for extracytoplasmic function (ECF) sigma factor SigK. ECF sigma factors are held in an inactive form by an anti-sigma factor until released by regulated intramembrane proteolysis (RIP). RIP occurs when an extracytoplasmic signal triggers a concerted proteolytic cascade to transmit information and elicit cellular responses. The membrane-spanning regulatory substrate protein i…
GCF_003236385.1_ASM323638v1	Desertiactinospora_gelatinilytica	C1I98_RS24370	ALT--C1I98_RS24375	A	A	ECF19	1	4	0	0	206	296	maleylpyruvate isomerase family mycothiol-dependent enzyme	NA	Mycothiol maleylpyruvate isomerase N-terminal domain
GCF_002893965.1_ASM289396v1	Rhodococcus_qingshengii	C1M55_RS09695	C1M55_RS09690	C	C	ECF19	3	0	0	0	222	245	anti-sigma factor	COG5343	Anti-sigma-K factor rskA
GCF_004011095.1_ASM401109v1	Rathayibacter_rathayi	C1O28_RS02485	C1O28_RS02490	A	E	ECF19	1	0	0	0	186	284	anti-sigma factor	COG5343	Anti-sigma-K factor rskA
GCF_002887615.1_ASM288761v1	Vibrio_jasicida_090810c	C1S73_RS10105	ALT--C1S73_RS10110	C	C	ECF18	3	1	0	0	173	253	hypothetical protein	COG5343	regulation of RNA biosynthetic process
GCF_002964605.1_ASM296460v1	Vallitalea_okinawensis	C1Y58_RS10020	ALT--C1Y58_RS10015	A	-	ECF01	1	4	0	1	187	340	hypothetical protein	COG5662	Putative zinc-finger
GCF_000471045.1_LLX17V1	actinobacterium_LLX17	C225_RS0105930	C225_RS0105925	C	C	ECF19	2	2	0	1	198	232	anti-sigma K factor RskA	COG5343	Anti-sigma-K factor rskA
GCF_000374305.1_ASM37430v1	Actinomadura_flavalba_DSM_45200	C229_RS0126790	C229_RS0126785	C	C	ECF19	2	2	0	1	195	239	anti-sigma factor	COG5343	Anti-sigma-K factor rskA
GCF_000374365.1_ASM37436v1	Bacteroides_gallinarum_DSM_18171_=_JCM_13658	C233_RS0114485	ALT--C233_RS0114490	A	C	ECF10	3	4	0	0	200	327	DUF4974 domain-containing protein	COG3712	Domain of unknown function (DUF4974)
GCF_000314575.1_ASM31457v1	Brevibacterium_casei_S18	C272_RS05555	C272_RS05560	A	D	ECF19	4	0	0	0	204	318	anti-sigma factor	COG5343	Anti-sigma-K factor rskA
GCF_002964845.1_ASM296484v1	Thermus_tenuipuniceus	C2847_RS05310	ALT--C2847_RS05315	A	V	ECF34	0	0	0	0	185	205	anti-sigma factor	COG5343	Anti-sigma-K factor rskA
GCF_002995495.1_ASM299549v1	Actinocorallia_populi	C2865_RS04815	C2865_RS04820	C	C	ECF19	3	2	0	1	199	236	hypothetical protein	COG5343	Anti-sigma-K factor rskA
GCF_002917925.1_ASM291792v1	Roseovarius_confluentis	C2I35_RS03235	C2I35_RS03230	C	C	ECF18	3	0	0	0	182	231	hypothetical protein	COG5343	Protein conserved in bacteria
GCF_002902965.1_ASM290296v1	Paraburkholderia_hospita	C2L64_RS35370	C2L64_RS35365	C	C	ECF18	3	2	0	0	234	238	hypothetical protein	COG5343	Anti-sigma-K factor rskA
GCF_002902925.1_ASM290292v1	Paraburkholderia_terrae	C2L65_RS31280	ALT--C2L65_RS31275	C	C	ECF18	3	2	0	0	192	238	hypothetical protein	COG5343	Anti-sigma-K factor rskA
GCF_002923025.1_ASM292302v1	Lelliottia_aquatilis	C3712_RS11445	C3712_RS11450	C	C	ECF18	4	0	0	0	184	216	hypothetical protein	COG5343	Anti-sigma-K factor rskA
GCF_002930645.1_ASM293064v1	Solimonas_fluminis	C3942_RS04950	ALT--C3942_RS04945	C	C	ECF18	3	0	0	0	188	248	hypothetical protein	COG5343	Anti-sigma-K factor rskA
GCF_002909375.1_ASM290937v1	Cryobacterium_zongtaii	C3B61_RS01080	C3B61_RS01085	A	E	ECF19	0	0	0	0	197	316	hypothetical protein	COG5343	Anti-sigma-K factor rskA
GCF_000732535.1_ASM73253v1	Salinisphaera_hydrothermalis_C41B8	C41B8_RS01035	ALT--C41B8_RS01030	C	C	ECF18	2	0	0	0	188	250	hypothetical protein	COG5343	Anti-sigma-K factor rskA
GCF_002926065.1_ASM292606v1	Jeotgalibacillus_proteolyticus	C4B60_RS18280	C4B60_RS18285	A	H	ECF01	0	3	0	1	188	265	hypothetical protein	COG5662	Anti-sigma-K factor rskA
GCF_002946835.1_ASM294683v1	Streptomyces_dengpaensis	C4B68_RS31970	C4B68_RS31975	C	C	ECF19	2	2	0	1	180	295	anti-sigma factor	COG5343	An anti-sigma factor for extracytoplasmic function (ECF) sigma factor SigK. ECF sigma factors are held in an inactive form by an anti-sigma factor until released by regulated intramembrane proteolysis (RIP). RIP occurs when an extracytoplasmic signal triggers a concerted proteolytic cascade to transmit information and elicit cellular responses. The membrane-spanning regulatory substrate protein i…
GCF_002927275.1_ASM292727v1	Arthrobacter_pityocampae	C4K88_RS02800	C4K88_RS02805	C	C	ECF19	2	1	0	0	205	285	anti-sigma factor	COG5343	Anti-sigma-K factor rskA
GCF_900108225.1_IMG-taxon_2617270859_annotated_assembly	Thalassococcus_halodurans	C4S59_RS09715	ALT--C4S59_RS09710	C	C	ECF18	3	0	0	0	182	237	hypothetical protein	COG5343	Anti-sigma-K factor rskA
GCF_900108185.1_IMG-taxon_2684622995_annotated_assembly	Bryocella_elongata	C4S68_RS03970	ALT--C4S68_RS03975	V	A	ECF34	0	2	0	1	188	296	anti-sigma factor	COG5343	Anti-sigma-K factor rskA
GCF_900108065.1_IMG-taxon_2693429862_annotated_assembly	Marinobacterium_lutimaris	C4S72_RS09870	C4S72_RS09875	C	C	ECF18	3	1	0	0	183	249	hypothetical protein	COG5343	protein conserved in bacteria
GCF_900108245.1_IMG-taxon_2622736433_annotated_assembly	Bosea_lathyri	C4S73_RS16550	C4S73_RS16555	C	C	ECF18	3	0	0	0	193	274	hypothetical protein	COG5343	Anti-sigma-K factor rskA
GCF_900107965.1_IMG-taxon_2667527441_annotated_assembly	Streptomyces_yanglinensis	C4U44_RS27590	ALT--C4U44_RS27585	C	C	ECF19	3	0	0	0	196	148	hypothetical protein	NA	NA
GCF_900108335.1_IMG-taxon_2675903140_annotated_assembly	Nonomuraea_solani	C4V41_RS09020	ALT--C4V41_RS09015	A	A	ECF19	0	3	0	0	186	296	hypothetical protein	NA	Mycothiol maleylpyruvate isomerase N-terminal domain
GCF_000376245.1_ASM37624v1	Acaricomes_phytoseiuli_DSM_14247	C501_RS0101855	C501_RS0101850	C	C	ECF19	2	0	0	0	197	252	anti-sigma factor	COG5343	Anti-sigma-K factor rskA
GCF_000374445.1_ASM37444v1	Actinokineospora_enzanensis_DSM_44649	C503_RS0110190	C503_RS0110195	C	C	ECF19	2	2	0	1	198	240	hypothetical protein	COG5343	Anti-sigma-K factor rskA
GCF_000374465.1_ASM37446v1	Ahrensia_kielensis_DSM_5890	C504_RS0114230	ALT--C504_RS0114225	C	C	ECF18	3	0	0	0	178	239	hypothetical protein	COG5343	Anti-sigma K factor RskA
GCF_000374485.1_ASM37448v1	Algicola_sagamiensis_DSM_14643	C505_RS0106050	ALT--C505_RS0106055	C	C	ECF18	5	1	0	0	187	248	hypothetical protein	COG5343	Anti-sigma-K factor rskA
GCF_000374525.1_ASM37452v1	Amorphus_coralli_DSM_19760	C507_RS21875	ALT--C507_RS0117115	A	E	ECF11	1	3	0	0	226	323	NADPH:quinone oxidoreductase family protein	COG0604	PFAM Alcohol dehydrogenase zinc-binding domain protein
GCF_002968015.1_ASM296801v1	Massilia_phosphatilytica	C5614_RS02515	C5614_RS02520	C	C	ECF18	2	0	0	0	179	236	hypothetical protein	COG5343	protein conserved in bacteria
GCF_002980525.1_ASM298052v1	Sphingobacterium_haloxyli	C5745_RS03535	ALT--C5745_RS03540	L	E	ECF10	1	1	0	0	200	407	FecR family protein	COG3712	Domain of unknown function (DUF4974)
GCF_002980495.1_ASM298049v1	Phyllobacterium_phragmitis	C5748_RS11140	ALT--C5748_RS11135	C	C	ECF18	3	1	0	0	181	238	anti-sigma factor	COG5343	Anti-sigma-K factor rskA
GCF_002980575.1_ASM298057v1	Sphingobacterium_gobiense	C5749_RS11020	ALT--C5749_RS11025	L	E	ECF10	1	1	0	0	200	407	FecR family protein	COG3712	Domain of unknown function (DUF4974)
GCF_002968815.1_ASM296881v1	Neorhizobium_tomejilense	C5J19_RS28420	ALT--C5J19_RS28415	C	C	ECF18	3	0	0	0	180	238	anti-sigma factor	COG5343	Anti-sigma-K factor rskA
GCF_002968575.1_ASM296857v1	Neorhizobium_huautlense	C5L12_RS02785	ALT--C5L12_RS02790	C	C	ECF18	4	0	0	0	197	242	anti-sigma factor	COG5343	Anti-sigma-K factor rskA
GCF_002968635.1_ASM296863v1	Neorhizobium_alkalisoli	C5L13_RS00390	C5L13_RS00395	C	C	ECF18	3	0	0	0	180	243	anti-sigma factor	COG5343	Anti-sigma-K factor rskA
GCF_002943425.1_ASM294342v1	Siphonobacter_curvatus	C5O19_RS03145	ALT--C5O19_RS03150	V	L	ECF70	0	0	0	0	195	279	anti-sigma factor	COG5343	PFAM Anti-sigma-K factor RskA
GCF_004011905.1_ASM401190v1	Gordonia_alkanivorans	C5O27_RS07600	None	G	T	ECF19	1	0	0	0	186	0	None	NA	NA
GCF_003205875.1_ASM320587v1	Herpetosiphon_llansteffanensis	C5S61_RS04040	ALT--C5S61_RS04035	A	L	ECF34	1	0	0	0	191	262	anti-sigma factor	COG5343	Anti-sigma-K factor rskA
GCF_003008515.1_ASM300851v1	Phreatobacter_cathodiphilus	C6569_RS09895	C6569_RS09890	C	C	ECF18	4	0	0	0	179	235	hypothetical protein	COG5343	Anti-sigma-K factor rskA
GCF_003008595.1_ASM300859v1	Simplicispira_suum	C6571_RS11570	ALT--C6571_RS11575	C	C	ECF18	2	0	0	0	191	263	RNA polymerase subunit sigma-70	COG5343	protein conserved in bacteria
GCF_002993335.1_ASM299333v1	Bacillus_urumqiensis	C6I21_RS05545	C6I21_RS05540	A	E	ECF01	0	3	0	1	186	287	anti-sigma factor	COG5662	Anti-sigma-K factor rskA
GCF_003028575.1_ASM302857v1	Halomonas_urumqiensis	C6V82_RS02975	ALT--C6V82_RS02970	C	C	ECF18	2	0	0	0	203	250	hypothetical protein	COG5343	Anti-sigma-K factor rskA
GCF_002993285.1_ASM299328v1	Gordonia_iterans	C6V83_RS13670	C6V83_RS13665	C	C	ECF19	2	0	0	0	189	269	anti-sigma factor	COG5343	Anti-sigma-K factor rskA
GCF_003045775.1_ASM304577v1	Halomonas_litopenaei	C6W88_RS19700	ALT--C6W88_RS19695	C	C	ECF18	2	0	0	0	198	252	hypothetical protein	COG5343	protein conserved in bacteria
GCF_003024195.1_ASM302419v1	Streptomyces_dioscori	C6Y14_RS36190	ALT--C6Y14_RS36185	C	C	ECF19	2	2	0	1	196	266	anti-sigma factor	COG5343	An anti-sigma factor for extracytoplasmic function (ECF) sigma factor SigK. ECF sigma factors are held in an inactive form by an anti-sigma factor until released by regulated intramembrane proteolysis (RIP). RIP occurs when an extracytoplasmic signal triggers a concerted proteolytic cascade to transmit information and elicit cellular responses. The membrane-spanning regulatory substrate protein i…
GCF_900289145.1_PRJEB22826	Neobittarella_massiliensis	C6Y32_RS10845	None	A	A	ECF75	5	0	0	0	402	0	None	NA	NA
GCF_002993325.1_ASM299332v1	Alteromonas_gracilis	C6Y39_RS00805	ALT--C6Y39_RS00800	C	C	ECF18	3	0	0	0	177	244	hypothetical protein	COG5343	protein conserved in bacteria
GCF_002993365.1_ASM299336v1	Alteromonas_alba	C6Y40_RS00595	ALT--C6Y40_RS00600	C	C	ECF18	3	0	0	0	177	235	hypothetical protein	COG5343	protein conserved in bacteria
GCF_003044065.1_ASM304406v1	Alkalicoccus_saliphilus	C6Y45_RS12365	C6Y45_RS12370	A	E	ECF01	0	3	0	1	186	280	anti-sigma factor	COG5662	Anti-sigma-K factor rskA
GCF_003017785.1_ASM301778v1	filamentous_cyanobacterium_CCP5	C7271_RS23870	ALT--C7271_RS23875	A	L	ECF34	0	0	0	0	196	0	anti-sigma factor	NA	NA
GCF_003017855.1_ASM301785v1	filamentous_cyanobacterium_CCT1	C7293_RS22490	None	A	L	ECF34	1	0	0	0	195	0	None	NA	NA
GCF_003610275.1_ASM361027v1	Microbacterium_ginsengiterrae	C7323_RS16220	C7323_RS16215	A	E	ECF19	0	1	0	0	195	254	anti-sigma factor	COG5343	Anti-sigma-K factor rskA
GCF_003550025.1_ASM355002v1	Promicromonospora_thailandica	C7338_RS14510	C7338_RS14515	C	C	ECF19	3	0	0	0	193	270	anti-sigma factor	COG5343	Anti-sigma-K factor rskA
GCF_004339725.1_ASM433972v1	Acidipila_rosea	C7378_RS06660	ALT--C7378_RS06665	V	A	ECF34	0	2	0	1	198	270	anti-sigma factor	COG5343	Anti-sigma-K factor rskA
GCF_003096615.1_ASM309661v1	Methylobacterium_organophilum	C7388_RS26405	C7388_RS26410	C	C	ECF18	5	0	0	0	183	226	hypothetical protein	COG5343	Anti-sigma-K factor rskA
GCF_003386635.1_ASM338663v1	Cupriavidus_plantarum	C7418_RS15280	ALT--C7418_RS15275	C	C	ECF18	4	1	0	0	200	274	RNA polymerase subunit sigma-70	COG5343	Anti-sigma-K factor rskA
GCF_003182095.1_ASM318209v1	Plasticicumulans_acidivorans	C7443_RS14680	ALT--C7443_RS14675	C	C	ECF18	3	3	0	0	189	245	hypothetical protein	COG5343	protein conserved in bacteria
GCF_003201595.1_ASM320159v1	Sphaerotilus_hippei	C7444_RS08250	ALT--C7444_RS08245	C	C	ECF18	2	2	0	0	214	225	hypothetical protein	COG5343	Anti-sigma-K factor rskA
GCF_004366795.1_ASM436679v1	Alicyclobacillus_sacchari	C7445_RS11400	C7445_RS11405	A	R	ECF01	0	4	0	2	195	265	anti-sigma factor	COG5343	Anti-sigma-K factor rskA
GCF_003201955.1_ASM320195v1	Blastomonas_natatoria	C7451_RS10470	ALT--C7451_RS10475	C	C	ECF18	5	0	0	0	188	242	hypothetical protein	COG5343	Anti-sigma-K factor rskA
GCF_003148775.1_ASM314877v1	Roseicyclus_mahoneyensis	C7455_RS09845	C7455_RS09840	C	C	ECF18	3	0	0	0	180	265	hypothetical protein	COG5343	Anti-sigma-K factor rskA
GCF_003096955.1_ASM309695v1	Williamsia_marianensis	C7458_RS16495	C7458_RS16500	C	C	ECF19	2	0	0	0	193	248	anti-sigma factor	COG5343	Anti-sigma-K factor rskA
GCF_003148565.1_ASM314856v1	Tumebacillus_permanentifrigoris	C7459_RS00090	ALT--C7459_RS00085	A	-	ECF01	1	2	0	1	189	198	hypothetical protein	COG1664	transmembrane transcriptional regulator (anti-sigma factor)
GCF_003386095.1_ASM338609v1	Marinoscillum_furvescens_DSM_4134	C7460_RS01485	ALT--C7460_RS01490	V	K	ECF34	2	0	0	0	171	263	anti-sigma factor	COG5343	PFAM Anti-sigma-K factor RskA
GCF_003651225.1_ASM365122v1	Microbacterium_telephonicum	C7474_RS09985	C7474_RS09980	A	E	ECF19	0	0	0	0	195	282	anti-sigma factor	COG5343	Anti-sigma-K factor rskA
GCF_003337575.1_ASM333757v1	Phyllobacterium_bourgognense	C7476_RS00470	C7476_RS00465	C	C	ECF18	4	0	0	0	179	240	anti-sigma factor	COG5343	Anti-sigma-K factor rskA
GCF_000340415.1_Amycolatopsis_azurea	Amycolatopsis_azurea_DSM_43854	C791_RS12430	C791_RS12425	C	C	ECF19	2	2	0	1	198	240	anti-sigma factor	COG5343	Anti-sigma-K factor rskA
GCF_000350525.1_Leucobacter_salsicius_M1-8T_draft_genome	Leucobacter_salsicius_M1-8	C795_RS0106155	ALT--C795_RS0106150	A	T	ECF19	1	0	0	0	195	259	anti-sigma factor	COG5343	Anti-sigma-K factor rskA
GCF_003003775.1_ASM300377v1	Merismopedia_glauca_CCAP_1448/3	C7B64_RS03170	ALT--C7B64_RS03165	A	M	ECF34	2	1	0	0	189	246	hypothetical protein	COG5343	Anti-sigma-K factor rskA
GCF_003003615.1_ASM300361v1	filamentous_cyanobacterium_CCP2	C7B76_RS15655	C7B76_RS15660	A	T	ECF34	1	0	0	0	196	259	anti-sigma factor	COG5343	Anti-sigma-K factor rskA
GCF_003003925.1_ASM300392v1	Aphanothece_cf._minutissima_CCALA_015	C7B81_RS01350	ALT--C7B81_RS01345	A	L	ECF34	2	1	0	0	193	233	anti-sigma factor	COG5343	Anti-sigma-K factor rskA
GCF_003003795.1_ASM300379v1	Leptolyngbya_frigida_ULC18	C7B82_RS14285	ALT--C7B82_RS14280	A	A	ECF34	0	4	0	0	191	277	hypothetical protein	COG5343	PFAM Anti-sigma-K factor rskA
GCF_003205575.1_ASM320557v1	Streptomyces_tateyamensis	C7C46_RS27620	C7C46_RS27625	C	C	ECF19	2	2	0	1	194	248	anti-sigma factor	COG5343	An anti-sigma factor for extracytoplasmic function (ECF) sigma factor SigK. ECF sigma factors are held in an inactive form by an anti-sigma factor until released by regulated intramembrane proteolysis (RIP). RIP occurs when an extracytoplasmic signal triggers a concerted proteolytic cascade to transmit information and elicit cellular responses. The membrane-spanning regulatory substrate protein i…
GCF_003020585.1_ASM302058v1	Chryseobacterium_aurantiacum	C7D53_RS06495	C7D53_RS06500	V	L	ECF18	0	1	0	0	158	270	anti-sigma factor	COG5343	Anti-sigma-K factor rskA
GCF_003062295.1_ASM306229v1	Bradyrhizobium_algeriense	C7G61_RS20010	ALT--C7G61_RS20015	C	C	ECF18	6	0	0	0	262	267	hypothetical protein	COG5343	Anti-sigma-K factor rskA
GCF_003007685.1_ASM300768v1	Marinobacter_halophilus	C7H08_RS01135	C7H08_RS01140	C	C	ECF18	3	0	0	0	185	229	hypothetical protein	COG5343	protein conserved in bacteria
GCF_003007715.1_ASM300771v1	Marinobacter_shengliensis	C7H10_RS06725	C7H10_RS06730	C	C	ECF18	3	0	0	0	185	232	hypothetical protein	COG5343	protein conserved in bacteria
GCF_003007785.1_ASM300778v1	Aphanothece_hegewaldii_CCALA_016	C7H19_RS05580	C7H19_RS05575	A	Y	ECF34	0	2	0	0	193	238	anti-sigma factor	COG5343	Anti-sigma-K factor rskA
GCF_003008435.1_ASM300843v1	Mesoflavibacter_sabulilitoris	C7H61_RS02960	C7H61_RS02965	F	S	ECF01	2	0	0	0	175	265	anti-sigma factor	COG5343	Anti-sigma-K factor RskA
GCF_003012775.1_ASM301277v1	Zobellella_endophytica	C7H85_RS02265	ALT--C7H85_RS02270	C	C	ECF18	5	0	0	0	188	234	RNA polymerase subunit sigma-70	COG5343	Anti-sigma-K factor rskA
GCF_003012745.1_ASM301274v1	Mesorhizobium_ephedrae	C7I84_RS14820	ALT--C7I84_RS14825	C	C	ECF18	3	0	0	0	179	236	anti-sigma factor	COG5343	Anti-sigma K factor RskA
GCF_003019255.1_ASM301925v1	Staphylococcus_kloosii	C7J89_RS02500	C7J89_RS02495	I	Y	ECF01	2	1	0	0	189	281	anti-sigma factor	COG5662	Anti-sigma-K factor rskA
GCF_003057875.1_ASM305787v1	Nocardioides_currus	C7S10_RS10085	C7S10_RS10080	A	A	ECF19	0	2	0	1	204	236	anti-sigma factor	COG5343	Anti-sigma-K factor rskA
GCF_003015185.1_ASM301518v1	Ahniella_affigens	C7S18_RS13225	ALT--C7S18_RS13230	A	F	ECF34	2	1	0	0	207	173	hypothetical protein	COG3806	Anti-sigma factor
GCF_003029735.1_ASM302973v1	Pedobacter_yulinensis	C7T94_RS05585	C7T94_RS05580	L	N	ECF01	0	0	0	0	183	280	anti-sigma factor	COG5343	Anti-sigma-K factor rskA
GCF_004011115.1_ASM401111v1	Rathayibacter_iranicus	C7V51_RS08725	C7V51_RS08720	A	E	ECF19	1	0	0	0	186	279	anti-sigma factor	COG5343	Anti-sigma-K factor rskA
GCF_003022385.1_ASM302238v1	filamentous_cyanobacterium_CCP3	C8255_RS26885	ALT--C8255_RS26880	A	L	ECF34	1	1	0	0	195	64	DUF2795 domain-containing protein	NA	Protein of unknown function (DUF2795)
GCF_003012935.1_ASM301293v1	Pannonibacter_carbonis	C8348_RS00905	ALT--C8348_RS00900	C	C	ECF18	5	0	0	0	179	270	hypothetical protein	COG5343	Anti-sigma-K factor rskA
GCF_000341205.1_v1.06	Nocardiopsis_baichengensis_YIM_90130	C892_RS0120130	C892_RS0120125	C	C	ECF19	3	3	0	1	200	244	anti-sigma factor	COG5343	Anti-sigma-K factor rskA
GCF_003018975.1_ASM301897v1	filamentous_cyanobacterium_CCP4	C8B47_RS25370	None	A	L	ECF34	1	0	0	0	195	0	None	NA	NA
GCF_003634095.1_ASM363409v1	Arthrobacter_oryzae	C8D78_RS04970	C8D78_RS04975	C	C	ECF19	2	0	0	0	201	294	anti-sigma factor	COG5343	Anti-sigma-K factor rskA
GCF_004363695.1_ASM436369v1	Flavobacterium_cheniae	C8D80_RS00320	C8D80_RS00315	F	M	ECF18	2	0	0	0	176	261	anti-sigma factor	COG5343	Anti-sigma-K factor RskA
GCF_004362375.1_ASM436237v1	Ponticoccus_gilvus	C8D81_RS17625	C8D81_RS17620	G	V	ECF19	1	2	0	1	189	242	anti-sigma factor	COG5343	Anti-sigma-K factor rskA
GCF_004363305.1_ASM436330v1	Marinomonas_communis	C8D85_RS13850	C8D85_RS13845	C	C	ECF18	3	0	0	0	180	231	hypothetical protein	COG5343	Anti-sigma-K factor rskA
GCF_003269295.1_ASM326929v1	Lechevalieria_atacamensis	C8D87_RS40340	ALT--C8D87_RS40335	A	T	ECF19	2	3	0	1	214	260	hypothetical protein	COG5343	Anti-sigma-K factor rskA
GCF_003148865.1_ASM314886v1	Lechevalieria_deserti	C8D88_RS22440	ALT--C8D88_RS22435	A	T	ECF19	2	3	0	1	214	260	hypothetical protein	COG5343	Anti-sigma-K factor rskA
GCF_003201205.1_ASM320120v1	Sinimarinibacterium_flocculans	C8D93_RS17065	C8D93_RS17060	C	C	ECF18	3	1	0	0	186	246	hypothetical protein	COG5343	Anti-sigma-K factor rskA
GCF_003148745.1_ASM314874v1	Pleionea_mediterranea	C8D97_RS16635	ALT--C8D97_RS16630	C	C	ECF18	4	0	0	0	183	239	hypothetical protein	COG5343	protein conserved in bacteria
GCF_004364315.1_ASM436431v1	Chromohalobacter_marismortui	C8E00_RS16470	C8E00_RS16465	C	C	ECF18	2	1	0	0	200	254	hypothetical protein	COG5343	protein conserved in bacteria
GCF_003096355.1_ASM309635v1	Pontibacter_virosus	C8E01_RS15785	ALT--C8E01_RS15790	L	-	ECF35	1	1	0	0	200	76	hypothetical protein	NA	NA
GCF_003634555.1_ASM363455v1	Frondihabitans_australicus	C8E83_RS12520	C8E83_RS12515	A	E	ECF19	0	0	0	0	199	299	anti-sigma factor	COG5343	Anti-sigma-K factor rskA
GCF_009858245.1_ASM985824v1	Ornithinibacter_aureus	C8E84_RS09600	C8E84_RS09605	A	T	ECF19	1	2	0	1	215	260	anti-sigma factor	COG5343	Anti-sigma K factor RskA
GCF_003610235.1_ASM361023v1	Catellatospora_citrea	C8E86_RS29340	C8E86_RS29335	C	C	ECF19	2	3	0	1	189	245	anti-sigma factor	COG5343	Anti-sigma-K factor rskA
GCF_004362215.1_ASM436221v1	Actinoplanes_brasiliensis	C8E87_RS20700	C8E87_RS20705	C	C	ECF19	2	2	0	1	206	248	anti-sigma factor	COG5343	Anti-sigma-K factor rskA
GCF_003633965.1_ASM363396v1	Edaphobacter_dinghuensis	C8E94_RS03015	C8E94_RS03010	V	A	ECF34	0	2	0	1	188	286	anti-sigma factor	COG5343	Anti-sigma-K factor rskA
GCF_004362515.1_ASM436251v1	Alloactinosynnema_album	C8E96_RS00640	C8E96_RS00645	C	C	ECF19	2	2	0	1	198	240	anti-sigma factor	COG5343	Anti-sigma-K factor rskA
GCF_003634935.1_ASM363493v1	Saccharothrix_australiensis	C8E97_RS16095	C8E97_RS16090	C	C	ECF19	2	2	0	1	198	315	anti-sigma factor	COG5343	Anti-sigma-K factor rskA
GCF_003386075.1_ASM338607v1	Citricoccus_muralis	C8E99_RS10870	C8E99_RS10865	C	C	ECF19	3	0	0	0	198	276	anti-sigma factor	COG5343	Anti-sigma-K factor rskA
GCF_003046295.1_ASM304629v1	Sphingomonas_aerolata	C8J24_RS05415	ALT--C8J24_RS05420	C	C	ECF18	3	1	0	0	189	242	anti-sigma factor	COG5343	Anti-sigma-K factor rskA
GCF_003053745.1_ASM305374v1	Sphingomonas_faeni	C8J25_RS08600	C8J25_RS08605	C	C	ECF18	3	0	0	0	189	240	anti-sigma factor	COG5343	Anti-sigma-K factor rskA
GCF_003050705.1_ASM305070v1	Sphingomonas_aurantiaca	C8J26_RS02205	C8J26_RS02200	C	C	ECF18	3	0	0	0	189	235	anti-sigma factor	COG5343	Anti-sigma-K factor rskA
GCF_003050905.1_ASM305090v1	Rhodobacter_azotoformans	C8J28_RS12870	ALT--C8J28_RS12865	A	H	ECF11	1	4	0	1	181	214	transcriptional regulator	COG3806	anti-sigma factor
GCF_003217355.1_ASM321735v1	Rhodobacter_viridis	C8J30_RS07530	C8J30_RS07525	C	C	ECF18	4	0	0	0	181	224	hypothetical protein	COG5343	Protein conserved in bacteria
GCF_003633755.1_ASM363375v1	Solirubrobacter_pauli	C8N24_RS20605	None	A	-	ECF34	3	0	0	0	199	0	None	NA	NA
GCF_003051055.1_ASM305105v1	Agitococcus_lubricus	C8N29_RS04775	ALT--C8N29_RS04780	C	C	ECF18	4	0	0	0	180	232	hypothetical protein	COG5343	protein conserved in bacteria
GCF_003610455.1_ASM361045v1	Sulfitobacter_guttiformis	C8N30_RS09520	ALT--C8N30_RS09515	A	A	ECF11	3	4	0	1	225	216	transcriptional regulator	COG3806	ChrR Cupin-like domain
GCF_003054325.1_ASM305432v1	Sulfitobacter_mediterraneus	C8N31_RS17020	ALT--C8N31_RS17025	C	C	ECF18	3	0	0	0	180	230	hypothetical protein	COG5343	Anti-sigma-K factor rskA
GCF_003046545.1_ASM304654v1	Rhodovulum_imhoffii	C8N32_RS04130	ALT--C8N32_RS04125	A	E	ECF11	1	5	0	1	217	216	transcriptional regulator	COG3806	ChrR Cupin-like domain
GCF_003054045.1_ASM305404v1	Sphingobacterium_faecium	C8N37_RS06070	ALT--C8N37_RS06065	V	I	ECF34	0	1	0	0	185	258	anti-sigma factor	COG5343	Anti-sigma-K factor rskA
GCF_003053725.1_ASM305372v1	Rhodovulum_kholense	C8N38_RS16840	ALT--C8N38_RS16845	A	E	ECF11	2	4	0	1	216	218	transcriptional regulator	COG3806	anti-sigma factor
GCF_003054055.1_ASM305405v1	Pontibacter_mucosus	C8N40_RS03465	ALT--C8N40_RS03460	L	-	ECF35	1	2	0	0	200	76	hypothetical protein	NA	NA
GCF_003387355.1_ASM338735v1	Winogradskyella_sediminis	C8N41_RS06490	ALT--C8N41_RS06485	H	V	ECF01	0	0	0	0	177	263	anti-sigma factor	COG5343	Anti-sigma-K factor rskA
GCF_003054285.1_ASM305428v1	Litoreibacter_ponti	C8N43_RS05020	ALT--C8N43_RS05025	C	C	ECF18	2	1	0	0	180	236	hypothetical protein	COG5343	Protein conserved in bacteria
GCF_003054175.1_ASM305417v1	Roseivivax_pacificus	C8N44_RS08100	C8N44_RS08105	C	C	ECF18	3	0	0	0	182	227	hypothetical protein	COG5343	Protein conserved in bacteria
GCF_003253705.1_ASM325370v1	Humitalea_rosea	C8P66_RS17895	ALT--C8P66_RS17900	C	C	ECF18	3	0	0	0	176	239	RNA polymerase subunit sigma-70	COG5343	Protein conserved in bacteria
GCF_003050755.1_ASM305075v1	Mucilaginibacter_yixingensis	C8P68_RS06660	C8P68_RS06665	L	H	ECF01	0	1	0	0	183	276	anti-sigma factor	COG5343	Anti-sigma-K factor rskA
GCF_003046185.1_ASM304618v1	Phreatobacter_oligotrophus	C8P69_RS15920	ALT--C8P69_RS15915	A	V	ECF11	0	2	0	0	173	210	anti-sigma factor	COG3806	ChrR Cupin-like domain
GCF_003034915.1_ASM303491v1	Mesorhizobium_helmanticense	C9427_RS09755	C9427_RS09760	C	C	ECF18	3	0	0	0	179	238	anti-sigma factor	COG5343	Anti-sigma K factor RskA
GCF_000330725.2_ASM33072v2	Mariniradius_saccharolyticus_AK6	C943_RS12600	ALT--C943_RS12595	L	-	ECF35	0	0	0	0	200	77	hypothetical protein	NA	NA
GCF_900292075.1_PRJEB24954	Microbacterium_timonense	C9992_RS16255	ALT--C9992_RS16260	E	R	ECF34	1	2	0	1	193	263	anti-sigma factor	COG5343	Anti-sigma-K factor rskA
GCF_003028855.1_ASM302885v1	Massilia_armeniaca	C9I28_RS05315	ALT--C9I28_RS05310	C	C	ECF18	2	0	0	0	179	233	hypothetical protein	COG5343	Anti-sigma-K factor rskA
GCF_003049505.1_ASM304950v1	Lysinibacillus_meyeri	C9J34_RS20710	ALT--C9J34_RS20705	L	-	ECF01	1	5	0	1	186	520	DUF4179 domain-containing protein	COG5662	Domain of unknown function (DUF4179)
GCF_003047285.1_ASM304728v1	Nocardioides_allogilvus	C9J87_RS07895	C9J87_RS07890	A	A	ECF19	0	2	0	1	203	231	anti-sigma factor	COG5343	Anti-sigma-K factor rskA
GCF_000196315.1_ASM19631v1	Croceibacter_atlanticus_HTCC2559	CA2559_RS12045	CA2559_RS12050	F	L	ECF01	2	0	0	0	176	264	anti-sigma factor	COG5343	Anti-sigma-K factor RskA
GCF_003585765.1_ASM358576v1	Pontibacter_actiniarum	CA264_RS02690	CA264_RS02695	I	L	ECF01	1	0	0	0	185	271	anti-sigma factor	COG5343	PFAM Anti-sigma-K factor RskA
GCF_002499975.1_ASM249997v1	Alteromonas_pelagimontana	CA267_RS03120	ALT--CA267_RS03115	A	-	ECF01	2	1	0	0	180	223	hypothetical protein	NA	NA
GCF_002367995.1_ASM236799v1	Calothrix_brevissima_NIES-22	CA724_RS33650	ALT--CA724_RS33655	A	M	ECF34	1	3	0	0	190	204	anti-sigma factor	COG1917	ChrR Cupin-like domain
GCF_002368035.1_ASM236803v1	Nostoc_linckia_NIES-25	CA726_RS34415	ALT--CA726_RS34420	A	A	ECF34	0	4	0	0	189	206	anti-sigma factor	COG1917	ChrR Cupin-like domain
GCF_002368095.1_ASM236809v1	Calothrix_parasitica_NIES-267	CA729_RS10055	CA729_RS10060	A	L	ECF34	1	2	0	0	185	284	anti-sigma factor	COG5343	Anti-sigma-K factor rskA
GCF_002368155.1_ASM236815v1	Nostoc_carneum_NIES-2107	CA732_RS09470	ALT--CA732_RS09465	A	A	ECF34	0	2	0	0	196	187	cupin-like domain-containing protein	COG1917	Cupin 2, conserved barrel domain protein
GCF_002368275.1_ASM236827v1	Fremyella_diplosiphon_NIES-3275	CA741_RS28835	ALT--CA741_RS28840	A	A	ECF34	0	4	0	0	189	206	anti-ECF sigma factor ChrR	COG1917	ChrR Cupin-like domain
GCF_002198115.1_ASM219811v1	Robiginitalea_sediminis	CA832_RS14045	ALT--CA832_RS14050	H	I	ECF34	0	0	0	0	188	252	RNA polymerase subunit sigma-70	COG5343	Anti-sigma-K factor rskA
GCF_002266855.1_ASM226685v1	Winogradskyella_aurantia	CA834_RS06750	ALT--CA834_RS06755	H	V	ECF01	0	0	0	0	177	265	RNA polymerase subunit sigma-70	COG5343	Anti-sigma-K factor rskA
GCF_002149015.1_ASM214901v1	Gordonia_lacunae	CA982_RS03690	ALT--CA982_RS03695	G	T	ECF19	1	5	0	0	184	745	NADP-dependent isocitrate dehydrogenase	COG2838	Monomeric isocitrate dehydrogenase
GCF_002148965.1_ASM214896v1	Streptomyces_swartbergensis	CA983_RS23905	CA983_RS23900	C	C	ECF19	3	2	0	1	197	272	anti-sigma factor	COG5343	An anti-sigma factor for extracytoplasmic function (ECF) sigma factor SigK. ECF sigma factors are held in an inactive form by an anti-sigma factor until released by regulated intramembrane proteolysis (RIP). RIP occurs when an extracytoplasmic signal triggers a concerted proteolytic cascade to transmit information and elicit cellular responses. The membrane-spanning regulatory substrate protein i…
GCF_002149035.1_ASM214903v1	Streptosporangium_minutum	CA984_RS31365	CA984_RS31360	C	C	ECF19	2	2	0	1	187	248	anti-sigma factor	COG5343	Anti-sigma-K factor rskA
GCF_000226295.1_ASM22629v1	Chloracidobacterium_thermophilum_B	CABTHER_RS09175	ALT--CABTHER_RS15890	A	W	ECF19	1	3	0	0	223	206	cupin domain-containing protein	COG1917	ChrR Cupin-like domain
GCF_000024025.1_ASM2402v1	Catenulispora_acidiphila_DSM_44928	CACI_RS19695	CACI_RS19690	C	C	ECF19	2	3	0	1	194	246	anti-sigma factor	COG5343	An anti-sigma factor for extracytoplasmic function (ECF) sigma factor SigK. ECF sigma factors are held in an inactive form by an anti-sigma factor until released by regulated intramembrane proteolysis (RIP). RIP occurs when an extracytoplasmic signal triggers a concerted proteolytic cascade to transmit information and elicit cellular responses. The membrane-spanning regulatory substrate protein i…
GCF_007991755.1_ASM799175v1	Cellulomonas_aerilata	CAE01nite_RS01195	CAE01nite_RS01200	C	C	ECF19	4	1	0	0	223	411	anti-sigma factor	COG5343	Anti-sigma-K factor rskA
GCF_000473325.1_ASM47332v1	Leisingera_caerulea_DSM_24564	CAER_RS0104250	ALT--CAER_RS0104255	Q	-	ECF18	0	1	0	0	190	88	hypothetical protein	NA	NA
GCF_000021945.1_ASM2194v1	Chloroflexus_aggregans_DSM_9485	CAGG_RS04450	ALT--CAGG_RS04445	A	L	ECF34	2	0	0	0	202	290	anti-sigma factor	COG5662	Anti-sigma-K factor rskA
GCF_002119765.1_ASM211976v1	Pseudorhodoplanes_sinuspersici	CAK95_RS18620	ALT--CAK95_RS18625	C	S	ECF33	1	0	0	0	186	223	zf-HC2 domain-containing protein	COG5662	AntiSigma factor
GCF_000025905.1_ASM2590v1	Coraliomargarita_akajimensis_DSM_45221	CAKA_RS07310	ALT--CAKA_RS07315	A	Q	ECF04	1	1	0	0	217	154	hypothetical protein	NA	NA
GCF_002119685.1_ASM211968v1	Bordetella_genomosp._8	CAL12_RS02155	ALT--CAL12_RS02160	C	C	ECF18	5	0	0	0	181	226	hypothetical protein	COG5343	Anti-sigma-K factor rskA
GCF_000317435.1_ASM31743v1	Calothrix_sp._PCC_6303	CAL6303_RS20865	CAL6303_RS20870	A	I	ECF34	1	1	0	0	200	281	anti-sigma factor	COG5662	Anti-sigma-K factor rskA
GCF_007830875.1_ASM783087v1	Calothrix_desertica_PCC_7102	CAL7102_RS25390	ALT--CAL7102_RS25385	A	A	ECF34	1	3	0	0	184	196	anti-sigma factor	COG1917	ChrR Cupin-like domain
GCF_000474745.1_Acht1_1	Chitinivibrio_alkaliphilus_ACht1	CALK_RS00950	ALT--CALK_RS00945	V	-	ECF35	2	4	0	1	188	158	hypothetical protein	NA	NA
GCF_900185595.1_CalSC01_2013	Calothrix_rhizosoleniae_SC01	CALSC_RS18090	ALT--CALSC_RS18085	A	F	ECF34	0	3	0	0	194	184	anti-sigma factor	COG1917	Cupin 2, conserved barrel domain protein
GCF_001571045.1_ASM157104v1	Curtobacterium_ammoniigenes_NBRC_101786	CAM01S_RS06635	CAM01S_RS06640	A	E	ECF19	0	0	0	0	198	299	anti-sigma factor	COG5343	Anti-sigma-K factor rskA
GCF_900176885.1_PRJEB20397	Oceanobacillus_senegalensis	CAO17_RS02250	ALT--CAO17_RS02245	A	-	ECF70	1	2	0	1	194	244	anti-sigma factor	COG5343	Anti-sigma-K factor rskA
GCF_000018865.1_ASM1886v1	Chloroflexus_aurantiacus_J-10-fl	CAUR_RS09725	CAUR_RS09730	A	L	ECF34	0	0	0	0	197	259	anti-sigma factor	COG5343	Anti-sigma-K factor rskA
GCF_000022905.1_ASM2290v1	Corynebacterium_aurimucosum_ATCC_700975	CAURI_RS02770	ALT--CAURI_RS02775	A	I	ECF19	1	0	0	0	202	210	anti-sigma factor	COG5343	Anti-sigma-K factor rskA
GCF_002156805.1_ASM215680v1	Corynebacterium_striatum	CBE89_RS11035	CBE89_RS11030	A	T	ECF19	1	0	0	0	204	207	anti-sigma factor	COG5343	Anti-sigma-K factor rskA
GCF_000183325.1_ASM18332v1	Corynebacterium_bovis_DSM_20582_=_CIP_54.80	CBOV_RS0105785	ALT--CBOV_RS13215	A	V	ECF19	1	0	0	0	207	0	hypothetical protein	NA	NA
GCF_002198095.1_ASM219809v1	Deinococcus_indicus	CBQ26_RS01685	ALT--CBQ26_RS01690	A	-	ECF70	1	4	0	1	215	420	hypothetical protein	NA	NA
GCF_002162335.1_ASM216233v1	Cellulosimicrobium_cellulans	CBR64_RS04635	CBR64_RS04630	C	C	ECF19	4	0	0	0	190	268	anti-sigma factor	COG5343	Anti-sigma-K factor rskA
GCF_002504165.1_ASM250416v1	Celeribacter_manganoxidans	CBW24_RS11205	ALT--CBW24_RS11200	C	C	ECF18	3	0	0	0	197	249	hypothetical protein	COG5343	protein conserved in bacteria
GCF_002162355.1_ASM216235v1	Tumebacillus_avium	CBW65_RS04255	ALT--CBW65_RS04260	A	S	ECF01	1	3	0	1	199	258	hypothetical protein	COG5343	Anti-sigma-K factor rskA
GCF_002245625.1_ASM224562v1	Acidovorax_kalamii	CBY09_RS00800	ALT--CBY09_RS00805	C	C	ECF18	2	1	0	0	211	262	hypothetical protein	COG5343	protein conserved in bacteria
GCF_004306155.1_ASM430615v1	Cellulomonas_biazotea	CBZ_RS17780	ALT--CBZ_RS17775	C	C	ECF19	3	0	0	0	240	0	anti-sigma factor	NA	NA
GCF_000829825.1_ASM82982v1	Magnetospirillum_magnetotacticum_MS-1	CCC_RS13945	ALT--CCC_RS13940	A	E	ECF11	0	5	0	1	206	215	anti-sigma factor	COG3806	ChrR Cupin-like domain
GCF_900177715.1_IMG-taxon_2718218510_annotated_assembly	Altererythrobacter_xiamenensis	CCE89_RS03515	ALT--CCE89_RS03520	C	C	ECF18	3	0	0	0	189	245	hypothetical protein	COG5343	Anti-sigma-K factor rskA
GCF_900177775.1_IMG-taxon_2718218509_annotated_assembly	Idiomarina_planktonica	CCE91_RS00320	CCE91_RS00325	C	C	ECF18	3	0	0	0	179	224	hypothetical protein	COG5343	protein conserved in bacteria
GCF_002167005.1_ASM216700v1	Indiicoccus_explosivorum	CCE92_RS07830	CCE92_RS07825	A	S	ECF01	0	3	0	1	192	240	anti-sigma factor	COG5662	Anti-sigma-K factor rskA
GCF_003627755.1_ASM362775v1	Rhizobium_jaguaris	CCGE525_RS03205	CCGE525_RS03210	C	C	ECF18	3	0	0	0	179	236	anti-sigma factor	COG5343	Anti-sigma-K factor rskA
GCF_900177755.1_IMG-taxon_2708742469_annotated_assembly	Sphingopyxis_terrae_subsp._ummariensis	CCK86_RS05700	CCK86_RS05705	C	C	ECF18	4	0	0	0	195	222	hypothetical protein	COG5343	Anti-sigma-K factor rskA
GCF_900177655.1_IMG-taxon_2708742467_annotated_assembly	Devosia_lucknowensis	CCK88_RS11055	CCK88_RS11050	C	C	ECF18	3	0	0	0	183	234	hypothetical protein	COG5343	Anti-sigma-K factor rskA
GCF_002150735.1_ASM215073v1	Streptomyces_africanus	CCL05_RS40655	CCL05_RS40660	C	C	ECF19	3	2	0	1	194	270	anti-sigma factor	COG5343	An anti-sigma factor for extracytoplasmic function (ECF) sigma factor SigK. ECF sigma factors are held in an inactive form by an anti-sigma factor until released by regulated intramembrane proteolysis (RIP). RIP occurs when an extracytoplasmic signal triggers a concerted proteolytic cascade to transmit information and elicit cellular responses. The membrane-spanning regulatory substrate protein i…
GCF_002154615.1_ASM215461v1	Streptomyces_recifensis	CCN33_RS02705	CCN33_RS02710	C	C	ECF19	3	2	0	1	195	271	anti-sigma factor	COG5343	An anti-sigma factor for extracytoplasmic function (ECF) sigma factor SigK. ECF sigma factors are held in an inactive form by an anti-sigma factor until released by regulated intramembrane proteolysis (RIP). RIP occurs when an extracytoplasmic signal triggers a concerted proteolytic cascade to transmit information and elicit cellular responses. The membrane-spanning regulatory substrate protein i…
GCF_002155915.1_ASM215591v1	Streptomyces_thermovulgaris	CCN35_RS11140	CCN35_RS11145	C	C	ECF19	2	3	0	1	180	270	anti-sigma factor	COG5343	An anti-sigma factor for extracytoplasmic function (ECF) sigma factor SigK. ECF sigma factors are held in an inactive form by an anti-sigma factor until released by regulated intramembrane proteolysis (RIP). RIP occurs when an extracytoplasmic signal triggers a concerted proteolytic cascade to transmit information and elicit cellular responses. The membrane-spanning regulatory substrate protein i…
GCF_002155975.1_ASM215597v1	Amycolatopsis_kentuckyensis	CCN39_RS36805	CCN39_RS36800	C	C	ECF19	2	2	0	1	203	228	anti-sigma factor	COG5343	Anti-sigma-K factor rskA
GCF_002154675.1_ASM215467v1	Streptomyces_reticuliscabiei	CCN41_RS28165	ALT--CCN41_RS28160	C	C	ECF19	3	2	0	1	195	282	anti-sigma factor	COG5343	An anti-sigma factor for extracytoplasmic function (ECF) sigma factor SigK. ECF sigma factors are held in an inactive form by an anti-sigma factor until released by regulated intramembrane proteolysis (RIP). RIP occurs when an extracytoplasmic signal triggers a concerted proteolytic cascade to transmit information and elicit cellular responses. The membrane-spanning regulatory substrate protein i…
GCF_002155895.1_ASM215589v1	Streptomyces_rochei	CCN43_RS17020	ALT--CCN43_RS17025	C	C	ECF19	2	2	0	1	180	265	anti-sigma factor	COG5343	An anti-sigma factor for extracytoplasmic function (ECF) sigma factor SigK. ECF sigma factors are held in an inactive form by an anti-sigma factor until released by regulated intramembrane proteolysis (RIP). RIP occurs when an extracytoplasmic signal triggers a concerted proteolytic cascade to transmit information and elicit cellular responses. The membrane-spanning regulatory substrate protein i…
GCF_002155905.1_ASM215590v1	Streptomyces_tricolor	CCN44_RS32265	CCN44_RS32270	C	C	ECF19	2	2	0	1	180	294	anti-sigma factor	COG5343	An anti-sigma factor for extracytoplasmic function (ECF) sigma factor SigK. ECF sigma factors are held in an inactive form by an anti-sigma factor until released by regulated intramembrane proteolysis (RIP). RIP occurs when an extracytoplasmic signal triggers a concerted proteolytic cascade to transmit information and elicit cellular responses. The membrane-spanning regulatory substrate protein i…
GCF_002155995.1_ASM215599v1	Crossiella_equi	CCN45_RS29995	ALT--CCN45_RS30000	A	L	ECF34	3	3	0	1	199	277	hypothetical protein	COG5343	Anti-sigma-K factor rskA
GCF_002154345.1_ASM215434v1	Streptomyces_fimicarius	CCN47_RS28150	CCN47_RS28155	C	C	ECF19	2	3	0	1	194	251	anti-sigma factor	COG5343	Anti-sigma-K factor rskA
GCF_002156005.1_ASM215600v1	Amycolatopsis_lexingtonensis	CCN50_RS50515	ALT--CCN50_RS50520	C	C	ECF19	2	0	0	0	198	0	hypothetical protein	NA	NA
GCF_002154605.1_ASM215460v1	Streptomyces_milbemycinicus	CCN51_RS15190	CCN51_RS15195	C	C	ECF19	3	2	0	1	214	311	anti-sigma factor	COG5343	An anti-sigma factor for extracytoplasmic function (ECF) sigma factor SigK. ECF sigma factors are held in an inactive form by an anti-sigma factor until released by regulated intramembrane proteolysis (RIP). RIP occurs when an extracytoplasmic signal triggers a concerted proteolytic cascade to transmit information and elicit cellular responses. The membrane-spanning regulatory substrate protein i…
GCF_002155885.1_ASM215588v1	Streptomyces_rhizosphaericus	CCN52_RS51825	ALT--CCN52_RS51820	C	C	ECF19	2	0	0	0	123	0	anti-sigma factor	NA	NA
GCF_002154555.1_ASM215455v1	Streptomyces_murinus	CCN72_RS13350	CCN72_RS13345	C	C	ECF19	2	2	0	1	194	249	anti-sigma factor	COG5343	An anti-sigma factor for extracytoplasmic function (ECF) sigma factor SigK. ECF sigma factors are held in an inactive form by an anti-sigma factor until released by regulated intramembrane proteolysis (RIP). RIP occurs when an extracytoplasmic signal triggers a concerted proteolytic cascade to transmit information and elicit cellular responses. The membrane-spanning regulatory substrate protein i…
GCF_002937075.1_ASM293707v1	Rhodoblastus_sphagnicola	CCR94_RS11645	ALT--CCR94_RS11650	C	I	ECF33	2	1	0	0	191	215	hypothetical protein	COG5662	AntiSigma factor
GCF_007992715.1_ASM799271v1	Chitinophaga_cymbidii	CCY01nite_RS13840	ALT--CCY01nite_RS13845	V	I	ECF19	1	1	0	0	183	283	anti-sigma factor	COG5343	Anti-sigma-K factor rskA
GCF_002934665.1_ASM293466v1	Pseudomonas_laurylsulfatiphila	CD175_RS18995	CD175_RS19000	C	C	ECF18	5	0	0	0	208	224	anti-sigma factor	COG5343	Anti-sigma-K factor rskA
GCF_000773015.1_ASM77301v1	Lysinibacillus_odysseyi_34hs-1_=_NBRC_100172	CD32_RS19605	ALT--CD32_RS19610	A	Q	ECF34	0	1	0	0	169	83	hypothetical protein	NA	NA
GCF_000772955.1_ASM77295v1	Lysinibacillus_sinduriensis_BLB-1_=_JCM_15800	CD33_RS06855	ALT--CD33_RS06850	L	-	ECF01	2	5	0	1	185	559	DUF4179 domain-containing protein	COG5662	AntiSigma factor
GCF_002204745.1_ASM220474v1	Hymenobacter_amundsenii	CDA63_RS09570	CDA63_RS09565	M	L	ECF01	1	0	0	0	157	304	anti-sigma factor	COG5343	PFAM Anti-sigma-K factor RskA
GCF_002263515.1_ASM226351v1	Actinopolyspora_erythraea	CDG81_RS06775	CDG81_RS06770	C	C	ECF19	2	2	0	1	206	249	hypothetical protein	COG5343	Anti-sigma-K factor rskA
GCF_002205645.1_ASM220564v1	Roseateles_aquatilis	CDN99_RS13480	ALT--CDN99_RS13485	C	C	ECF18	2	0	0	0	218	238	hypothetical protein	COG5343	Anti-sigma-K factor rskA
GCF_002896855.1_ASM289685v1	Pseudoclostridium_thermosuccinogenes	CDO33_RS12255	ALT--CDO33_RS12260	-	-	ECF19	3	2	0	0	184	301	DUF4179 domain-containing protein	NA	NA
GCF_002263495.1_ASM226349v1	Nocardiopsis_gilva_YIM_90087	CDO52_RS18140	CDO52_RS18145	C	C	ECF19	2	3	0	1	205	273	anti-sigma factor	COG5343	Anti-sigma-K factor rskA
GCF_002205845.1_ASM220584v1	Pelomonas_puraquae	CDO81_RS13160	ALT--CDO81_RS13155	C	C	ECF18	2	0	0	0	213	226	hypothetical protein	COG5343	Anti-sigma-K factor rskA
GCF_002205675.1_ASM220567v1	Sphingopyxis_bauzanensis	CDQ92_RS14820	ALT--CDQ92_RS14825	C	C	ECF18	5	0	0	0	158	235	hypothetical protein	COG5343	Anti-sigma-K factor rskA
GCF_002215035.1_ASM221503v1	Leptolyngbya_ohadii_IS1	CDV24_RS00975	CDV24_RS00970	A	T	ECF34	1	0	0	0	193	240	anti-sigma factor	COG5343	PFAM Anti-sigma-K factor rskA
GCF_002196855.1_ASM219685v1	Haematobacter_genomosp._1	CDV49_RS05450	CDV49_RS05455	C	C	ECF18	4	0	0	0	184	249	hypothetical protein	COG5343	Anti-sigma K factor RskA
GCF_002834145.1_ASM283414v1	Roseovarius_salinarum	CEF10_RS11820	ALT--CEF10_RS11825	A	A	ECF11	3	4	0	1	221	217	transcriptional regulator	COG3806	COG3806 Anti-sigma factor
GCF_002261335.1_ASM226133v1	Bordetella_genomosp._1	CEG14_RS21875	ALT--CEG14_RS21870	C	C	ECF18	5	0	0	0	181	225	hypothetical protein	COG5343	Anti-sigma-K factor rskA
GCF_003288095.1_ASM328809v1	Rhodococcus_biphenylivorans	CEJ39_RS03370	CEJ39_RS03365	C	C	ECF19	2	0	0	0	190	271	anti-sigma factor	COG5343	Anti-sigma-K factor rskA
GCF_002213425.1_ASM221342v1	Herbaspirillum_aquaticum	CEJ45_RS12205	CEJ45_RS12210	C	C	ECF18	4	1	0	0	182	235	RNA polymerase subunit sigma-70	COG5343	Anti-sigma-K factor rskA
GCF_002270345.1_ASM227034v1	Bacillus_hisashii	CEJ87_RS05885	ALT--CEJ87_RS05880	A	-	ECF70	1	3	0	1	193	239	anti-sigma factor	COG5343	Anti-sigma-K factor rskA
GCF_002261475.1_ASM226147v1	Bordetella_genomosp._5	CEK29_RS03650	ALT--CEK29_RS03655	C	C	ECF18	4	0	0	0	188	240	RNA polymerase subunit sigma-70	COG5343	Anti-sigma-K factor rskA
GCF_002209385.1_ASM220938v1	Methylovulum_psychrotolerans	CEK71_RS17410	ALT--CEK71_RS17415	A	T	ECF70	0	1	0	0	220	275	cupin domain-containing protein	COG1917	ChrR Cupin-like domain
GCF_000218545.1_ASM21854v1	Cellulomonas_gilvus_ATCC_13127	CELGI_RS15800	ALT--CELGI_RS15805	E	R	ECF34	0	2	0	1	208	247	anti-sigma factor	COG5343	Anti-sigma-K factor rskA
GCF_001021025.1_ASM102102v1	Corynebacterium_epidermidicanis	CEPID_RS00425	CEPID_RS00420	L	A	ECF19	0	0	0	0	185	194	anti-sigma factor	COG5343	Anti-sigma-K factor rskA
GCF_002252535.1_ASM225253v1	Ochrobactrum_lupini	CES86_RS00280	CES86_RS00285	C	C	ECF18	3	0	0	0	184	238	anti-sigma factor	COG5343	Protein conserved in bacteria
GCF_002252475.1_ASM225247v1	Ochrobactrum_rhizosphaerae	CEV32_RS03015	ALT--CEV32_RS03010	C	C	ECF18	3	0	0	0	180	238	anti-sigma factor	COG5343	Protein conserved in bacteria
GCF_003111685.1_ASM311168v1	Yangia_pacifica	CEW88_RS19855	CEW88_RS19850	C	C	ECF18	4	0	0	0	185	231	hypothetical protein	COG5343	Anti-sigma-K factor rskA
GCF_002407265.1_ASM240726v1	Celeribacter_ethanolicus	CEW89_RS16665	ALT--CEW89_RS16670	C	C	ECF18	2	0	0	0	193	230	hypothetical protein	COG5343	Anti-sigma-K factor rskA
GCF_002245535.1_ASM224553v1	Mycobacterium_lehmannii	CEX87_RS09685	CEX87_RS09690	C	C	ECF19	3	0	0	0	193	240	anti-sigma factor	COG5343	An anti-sigma factor for extracytoplasmic function (ECF) sigma factor SigK. ECF sigma factors are held in an inactive form by an anti-sigma factor until released by regulated intramembrane proteolysis (RIP). RIP occurs when an extracytoplasmic signal triggers a concerted proteolytic cascade to transmit information and elicit cellular responses. The membrane-spanning regulatory substrate protein i…
GCF_002209535.1_ASM220953v1	Achromobacter_marplatensis	CEY09_RS09350	ALT--CEY09_RS09355	C	C	ECF18	4	0	0	0	181	223	hypothetical protein	COG5343	Anti-sigma-K factor rskA
GCF_002209565.1_ASM220956v1	Candidimonas_nitroreducens	CEY11_RS00155	CEY11_RS00150	R	T	ECF18	2	1	0	0	178	271	hypothetical protein	COG5343	protein conserved in bacteria
GCF_002289575.1_ASM228957v1	Dietzia_natronolimnaea	CEY15_RS12540	CEY15_RS12545	C	C	ECF19	2	0	0	0	193	286	anti-sigma factor	COG5343	An anti-sigma factor for extracytoplasmic function (ECF) sigma factor SigK. ECF sigma factors are held in an inactive form by an anti-sigma factor until released by regulated intramembrane proteolysis (RIP). RIP occurs when an extracytoplasmic signal triggers a concerted proteolytic cascade to transmit information and elicit cellular responses. The membrane-spanning regulatory substrate protein i…
GCF_002844535.1_ASM284453v1	Halalkalibacillus_sediminis	CEY16_RS06990	CEY16_RS06995	A	H	ECF01	0	3	0	1	188	266	anti-sigma factor	COG5343	Anti-sigma-K factor rskA
GCF_002234595.1_ASM223459v1	Amycolatopsis_vastitatis	CF165_RS14285	CF165_RS14280	C	C	ECF19	2	2	0	1	198	226	anti-sigma factor	COG5343	Anti-sigma-K factor rskA
GCF_900187885.1_IMG-taxon_2140918011_annotated_assembly	Thermoflexus_hugenholtzii_JAD2	CFB18_RS12100	CFB18_RS12105	A	-	ECF34	0	2	0	1	193	217	anti-sigma factor	COG5343	Anti-sigma-K factor rskA
GCF_900184295.1_Chr_1	Pseudomonas_viridiflava	CFBP1590_RS01785	CFBP1590_RS01780	C	C	ECF18	4	0	0	0	188	234	RNA polymerase subunit sigma-70	COG5343	Anti-sigma-K factor rskA
GCF_005145045.1_ASM514504v1	Agrobacterium_larrymoorei	CFBP5473_RS21385	CFBP5473_RS21390	C	C	ECF18	3	0	0	0	180	237	anti-sigma factor, RskA family protein	COG5343	protein conserved in bacteria
GCF_005221365.1_ASM522136v1	Rhizobium_pusense	CFBP5875_RS17785	ALT--CFBP5875_RS17790	C	C	ECF18	3	0	0	0	180	236	hypothetical protein	COG5343	protein conserved in bacteria
GCF_000173075.1_ASM17307v1	Chthoniobacter_flavus_Ellin428	CFE428DRAFT_RS37770	CFE428DRAFT_RS34515	A	F	ECF70	0	0	0	0	191	255	anti-sigma factor	COG5343	Anti-sigma-K factor rskA
GCF_002407065.1_ASM240706v1	Brachybacterium_ginsengisoli	CFK41_RS17390	CFK41_RS17395	A	R	ECF19	1	0	0	0	209	292	hypothetical protein	COG5343	Anti-sigma-K factor rskA
GCF_002262875.1_ASM226287v1	Amycolatopsis_antarctica	CFN78_RS05180	CFN78_RS05185	C	C	ECF19	2	2	0	1	203	256	anti-sigma factor	COG5343	Anti-sigma-K factor rskA
GCF_002751875.1_ASM275187v1	Oceaniglobus_indicus	CFP68_RS09775	CFP68_RS09770	C	C	ECF18	3	0	0	0	180	234	hypothetical protein	COG5343	Protein conserved in bacteria
GCF_002234405.1_ASM223440v1	Amycolatopsis_thailandensis	CFP71_RS24455	CFP71_RS24450	C	C	ECF19	2	2	0	1	198	240	anti-sigma factor	COG5343	Anti-sigma-K factor rskA
GCF_900187375.1_IMG-taxon_2728369218_annotated_assembly	Hymenobacter_gelipurpurascens	CFT68_RS05435	CFT68_RS05430	M	L	ECF01	1	0	0	0	168	297	anti-sigma factor	COG5343	PFAM Anti-sigma-K factor RskA
GCF_002250655.1_ASM225065v1	Mycolicibacterium_sphagni	CG716_RS02755	CG716_RS02750	C	C	ECF19	4	0	0	0	187	233	anti-sigma factor	COG5343	An anti-sigma factor for extracytoplasmic function (ECF) sigma factor SigK. ECF sigma factors are held in an inactive form by an anti-sigma factor until released by regulated intramembrane proteolysis (RIP). RIP occurs when an extracytoplasmic signal triggers a concerted proteolytic cascade to transmit information and elicit cellular responses. The membrane-spanning regulatory substrate protein i…
GCF_002770595.1_ASM277059v1	Chryseobacterium_camelliae	CGB83_RS01930	CGB83_RS01925	I	L	ECF18	0	1	0	0	183	276	anti-sigma factor	COG5343	Anti-sigma-K factor rskA
GCF_002302475.1_ASM230247v1	Capnocytophaga_cynodegmi	CGC48_RS00645	ALT--CGC48_RS00640	A	-	ECF03	1	0	0	0	179	162	hypothetical protein	NA	NA
GCF_003813985.1_ASM381398v1	Corynebacterium_geronticis	CGERO_RS02880	CGERO_RS02885	C	C	ECF19	2	0	0	0	182	226	anti-sigma factor	COG5343	Anti-sigma-K factor rskA
GCF_000626675.1_ASM62667v1	Corynebacterium_glyciniphilum_AJ_3170	CGLY_RS00560	ALT--CGLY_RS00555	C	C	ECF19	3	3	0	0	190	235	fasciclin domain-containing protein	COG2335	Secreted and surface protein containing fasciclin-like repeats
GCF_002864685.1_ASM286468v1	Alcanivorax_mobilis	CGS25_RS14845	ALT--CGS25_RS14840	C	C	ECF18	4	1	0	0	190	226	anti-sigma factor	COG5343	Anti-sigma-K factor rskA
GCF_002812805.1_ASM281280v1	Microbacterium_lacus	CGU34_RS04870	CGU34_RS04875	A	E	ECF19	0	0	0	0	196	255	anti-sigma factor	COG5343	Anti-sigma-K factor rskA
GCF_002270415.1_ASM227041v1	Mesorhizobium_sophorae	CGZ66_RS08725	CGZ66_RS08730	C	C	ECF18	3	0	0	0	179	242	anti-sigma factor	COG5343	Anti-sigma K factor RskA
GCF_002777535.1_ASM277753v1	Streptomyces_peucetius_subsp._caesius_ATCC_27952	CGZ69_RS06710	CGZ69_RS06715	C	C	ECF19	2	2	0	1	194	249	anti-sigma factor	COG5343	An anti-sigma factor for extracytoplasmic function (ECF) sigma factor SigK. ECF sigma factors are held in an inactive form by an anti-sigma factor until released by regulated intramembrane proteolysis (RIP). RIP occurs when an extracytoplasmic signal triggers a concerted proteolytic cascade to transmit information and elicit cellular responses. The membrane-spanning regulatory substrate protein i…
GCF_002245695.1_ASM224569v1	Fictibacillus_aquaticus	CGZ90_RS07145	CGZ90_RS07140	A	K	ECF01	2	3	0	1	189	252	anti-sigma factor	COG5662	Anti-sigma-K factor rskA
GCF_003258805.1_ASM325880v1	Rhodoplanes_elegans	CH338_RS17635	ALT--CH338_RS17640	A	L	ECF11	0	5	0	1	190	247	anti-sigma factor	COG3806	anti-sigma factor
GCF_003258835.1_ASM325883v1	Rhodobium_orientis	CH339_RS13000	None	A	A	ECF11	0	0	0	0	189	0	None	NA	NA
GCF_003258865.1_ASM325886v1	Rhodoplanes_roseus	CH341_RS28655	ALT--CH341_RS28650	C	C	ECF18	2	0	0	0	181	0	anti-sigma factor	NA	NA
GCF_002811925.1_ASM281192v1	Leptospira_barantonii	CH367_RS20080	ALT--CH367_RS20075	A	S	ECF70	0	1	0	0	186	204	hypothetical protein	COG3806	Anti-sigma factor
GCF_000834865.1_ASM83486v1	Yersinia_kristensenii	CH54_RS05115	CH54_RS05120	C	C	ECF18	4	0	0	0	184	221	hypothetical protein	COG5343	Anti-sigma-K factor rskA
GCF_007991455.1_ASM799145v1	Chryseobacterium_hagamense	CHA01nite_RS01580	CHA01nite_RS01585	V	L	ECF18	0	1	0	0	158	269	anti-sigma factor	COG5343	Anti-sigma-K factor rskA
GCF_000317145.1_ASM31714v1	Chamaesiphon_minutus_PCC_6605	CHA6605_RS19415	ALT--CHA6605_RS19420	A	G	ECF34	1	6	0	0	188	209	anti-sigma factor	COG3806	ChrR Cupin-like domain
GCF_900188415.1_IMG-taxon_2622736538_annotated_assembly	Maribacter_sedimenticola	CHB68_RS06535	CHB68_RS06530	L	N	ECF01	4	0	0	0	177	263	anti-sigma factor	COG5343	Anti-sigma-K factor rskA
GCF_900188165.1_IMG-taxon_2706794917_annotated_assembly	Sphingomonas_laterariae	CHB74_RS06350	CHB74_RS06355	C	C	ECF18	3	0	0	0	182	249	hypothetical protein	COG5343	Anti-sigma-K factor rskA
GCF_900199195.1_IMG-taxon_2737471638_annotated_assembly	Paracoccus_seriniphilus	CHB76_RS13400	ALT--CHB76_RS13395	C	C	ECF18	3	0	0	0	167	237	hypothetical protein	COG5343	Anti-sigma-K factor rskA
GCF_900188295.1_IMG-taxon_2724679705_annotated_assembly	Paracoccus_sediminis	CHB77_RS02625	CHB77_RS02620	C	C	ECF18	3	0	0	0	184	232	hypothetical protein	COG5343	Anti-sigma K factor RskA
GCF_900188155.1_IMG-taxon_2671180091_annotated_assembly	Pseudomonas_segetis	CHB79_RS00355	CHB79_RS00350	C	C	ECF18	5	0	0	0	182	239	DNA-directed RNA polymerase sigma-70 factor	COG5343	RNA polymerase subunit sigma-70
GCF_900188275.1_IMG-taxon_2724679821_annotated_assembly	Dokdonia_pacifica	CHB80_RS19230	CHB80_RS19225	Y	V	ECF19	2	0	0	0	177	264	anti-sigma factor	COG5343	Anti-sigma-K factor rskA
GCF_900188255.1_IMG-taxon_2724679735_annotated_assembly	Hymenobacter_mucosus	CHB83_RS02430	CHB83_RS02425	M	L	ECF01	1	0	0	0	185	293	anti-sigma factor	COG5343	PFAM Anti-sigma-K factor RskA
GCF_900188115.1_IMG-taxon_2724679784_annotated_assembly	Haloechinothrix_alba	CHB84_RS13655	CHB84_RS13660	C	C	ECF19	2	2	0	1	200	244	anti-sigma factor	COG5343	Anti-sigma-K factor rskA
GCF_900188085.1_IMG-taxon_2681813547_annotated_assembly	Granulicella_rosea	CHB87_RS10660	ALT--CHB87_RS10655	H	A	ECF34	1	0	0	0	188	281	anti-sigma factor	COG5343	Anti-sigma-K factor rskA
GCF_900188265.1_IMG-taxon_2681813553_annotated_assembly	Rhodobacter_megalophilus	CHB89_RS07965	ALT--CHB89_RS07970	A	H	ECF11	1	4	0	1	181	213	transcriptional regulator	COG3806	anti-sigma factor
GCF_900188175.1_IMG-taxon_2706794922_annotated_assembly	Pontibacter_ummariensis	CHB92_RS19660	ALT--CHB92_RS19655	L	-	ECF35	1	3	0	0	200	76	hypothetical protein	NA	NA
GCF_900188375.1_IMG-taxon_2700988693_annotated_assembly	Geodermatophilus_pulveris	CHB98_RS10760	ALT--CHB98_RS10765	A	E	ECF34	0	2	0	1	216	296	anti-sigma factor	COG5343	Anti-sigma-K factor rskA
GCF_900188205.1_IMG-taxon_2622736631_annotated_assembly	Geodermatophilus_saharensis	CHC04_RS15825	ALT--CHC04_RS15820	A	E	ECF19	0	2	0	1	218	317	anti-sigma factor	COG5343	Anti-sigma-K factor rskA
GCF_900188485.1_IMG-taxon_2675903059_annotated_assembly	Asanoa_hainanensis	CHC05_RS19855	CHC05_RS19860	C	C	ECF19	3	2	0	1	207	245	anti-sigma factor	COG5343	Anti-sigma-K factor rskA
GCF_900188345.1_IMG-taxon_2671180041_annotated_assembly	Streptosporangium_subroseum	CHC08_RS21960	CHC08_RS21955	C	C	ECF19	2	2	0	1	199	256	anti-sigma factor	COG5343	Anti-sigma-K factor rskA
GCF_900188005.1_IMG-taxon_2724679777_annotated_assembly	Actinoplanes_regularis	CHC09_RS28430	CHC09_RS28435	C	C	ECF19	2	2	0	1	198	235	anti-sigma factor	COG5343	Anti-sigma-K factor rskA
GCF_900188105.1_IMG-taxon_2724679706_annotated_assembly	Actinomadura_mexicana	CHC11_RS22030	CHC11_RS22035	C	C	ECF19	2	3	0	1	195	243	anti-sigma factor	COG5343	Anti-sigma-K factor rskA
GCF_900188405.1_IMG-taxon_2671180020_annotated_assembly	Streptomyces_glauciniger	CHF15_RS00655	CHF15_RS00650	C	C	ECF19	2	3	0	1	194	260	anti-sigma factor	COG5343	An anti-sigma factor for extracytoplasmic function (ECF) sigma factor SigK. ECF sigma factors are held in an inactive form by an anti-sigma factor until released by regulated intramembrane proteolysis (RIP). RIP occurs when an extracytoplasmic signal triggers a concerted proteolytic cascade to transmit information and elicit cellular responses. The membrane-spanning regulatory substrate protein i…
GCF_900188445.1_IMG-taxon_2700988714_annotated_assembly	Actinomadura_meyerae	CHF16_RS10080	CHF16_RS10075	C	C	ECF19	2	3	0	1	199	249	anti-sigma factor	COG5343	Anti-sigma-K factor rskA
GCF_002237615.1_ASM223761v1	Erythrobacter_flavus	CHH26_RS12815	ALT--CHH26_RS12820	C	C	ECF18	3	0	0	0	189	244	hypothetical protein	COG5343	Anti-sigma-K factor rskA
GCF_000332255.1_ASM33225v1	cyanobacterium_PCC_7702	CHL7702_RS0113145	ALT--CHL7702_RS0113140	A	I	ECF34	0	2	0	0	195	248	hypothetical protein	COG5343	PFAM Anti-sigma-K factor rskA
GCF_002245355.1_ASM224535v1	Paludifilum_halophilum	CHM34_RS07090	None	A	L	ECF01	1	0	0	0	187	0	None	NA	NA
GCF_003671975.1_ASM367197v1	Pseudomonas_monteilii	CHR29_RS14210	ALT--CHR29_RS14215	C	C	ECF18	6	0	0	0	182	232	DNA-directed RNA polymerase sigma-70 factor	COG5343	Anti-sigma-K factor rskA
GCF_002251735.1_ASM225173v1	Elstera_cyanobacteriorum	CHR90_RS18700	CHR90_RS18705	C	C	ECF18	2	2	0	0	182	283	hypothetical protein	COG5343	Anti-sigma-K factor rskA
GCF_000014145.1_ASM1414v1	Cytophaga_hutchinsonii_ATCC_33406	CHU_RS01755	CHU_RS01760	M	L	ECF01	2	0	0	0	165	276	anti-sigma factor	COG5343	PFAM Anti-sigma-K factor RskA
GCF_002251755.1_ASM225175v1	Sandarakinorhabdus_cyanobacteriorum	CHU93_RS01875	CHU93_RS01880	A	H	ECF18	1	0	0	0	175	254	hypothetical protein	COG5343	Anti-sigma-K factor rskA
GCF_002251775.1_ASM225177v1	Flavobacterium_aurantiibacter	CHX27_RS06045	CHX27_RS06040	F	L	ECF01	2	1	0	0	176	262	anti-sigma factor	COG5343	Anti-sigma-K factor RskA
GCF_001580545.1_ASM158054v1	Paraburkholderia_monticola	CI15_RS18780	CI15_RS18785	C	C	ECF18	3	1	0	0	233	240	anti-sigma factor	COG5343	Anti-sigma-K factor rskA
GCF_002954225.1_ASM295422v1	Arthrobacter_ruber	CI785_RS13955	CI785_RS13960	C	C	ECF19	2	1	0	0	205	289	anti-sigma factor	COG5343	Anti-sigma-K factor rskA
GCF_900186585.1_PRJEB20854	Massilimaliae_timonensis	CIB36_RS04885	ALT--CIB36_RS04890	A	R	ECF19	0	3	0	0	193	500	hypothetical protein	COG3212	Peptidase propeptide and YPEB domain
GCF_003335305.1_ASM333530v1	Brachybacterium_alimentarium	CIK70_RS13455	CIK70_RS13450	A	S	ECF19	1	0	0	0	210	326	hypothetical protein	COG5343	Anti-sigma-K factor rskA
GCF_002284565.1_ASM228456v1	Mesorhizobium_mediterraneum	CIT25_RS10885	CIT25_RS10880	C	C	ECF18	3	0	0	0	179	232	anti-sigma factor	COG5343	Anti-sigma K factor RskA
GCF_002284575.1_ASM228457v1	Mesorhizobium_temperatum	CIT26_RS19615	CIT26_RS19610	C	C	ECF18	3	0	0	0	179	232	anti-sigma factor	COG5343	Anti-sigma K factor RskA
GCF_002284535.1_ASM228453v1	Mesorhizobium_wenxiniae	CIT31_RS03915	CIT31_RS03910	C	C	ECF18	3	0	0	0	179	232	anti-sigma factor	COG5343	Anti-sigma K factor RskA
GCF_002278135.2_ASM227813v2	Bradyrhizobium_ottawaense	CIT37_RS01960	ALT--CIT37_RS01955	C	C	ECF18	2	0	0	0	181	349	hypothetical protein	COG5343	Anti-sigma-K factor rskA
GCF_002266465.2_ASM226646v2	Bradyrhizobium_symbiodeficiens	CIT39_RS03955	ALT--CIT39_RS03960	C	C	ECF18	2	0	0	0	181	349	hypothetical protein	COG5343	Anti-sigma-K factor rskA
GCF_002266435.2_ASM226643v2	Bradyrhizobium_amphicarpaeae	CIT40_RS05350	ALT--CIT40_RS05355	C	C	ECF18	2	0	0	0	181	352	hypothetical protein	COG5343	Anti-sigma-K factor rskA
GCF_002954245.1_ASM295424v1	Cryobacterium_aureum	CJ028_RS01085	ALT--CJ028_RS01090	A	E	ECF19	0	0	0	0	198	306	anti-sigma factor	COG5343	Anti-sigma-K factor rskA
GCF_002269385.1_ASM226938v1	Maribacter_cobaltidurans	CJ263_RS17380	CJ263_RS17375	L	N	ECF19	4	0	0	0	178	266	anti-sigma factor	COG5343	Anti-sigma-K factor rskA
GCF_002954265.1_ASM295426v1	Flavipsychrobacter_stenotrophus	CJD36_RS01445	CJD36_RS01450	M	E	ECF01	0	0	0	0	169	285	anti-sigma factor	COG5343	Anti-sigma-K factor RskA
GCF_003052265.1_ASM305226v1	Stenotrophobium_rhamnosiphilum	CJD38_RS08735	ALT--CJD38_RS08730	C	C	ECF18	3	0	0	0	184	251	hypothetical protein	COG5343	Anti-sigma-K factor rskA
GCF_002285635.2_ASM228563v2	Chryseobacterium_piperi	CJF12_RS10975	CJF12_RS10970	V	L	ECF01	0	1	0	0	158	272	anti-sigma factor	COG5343	Anti-sigma-K factor rskA
GCF_002289455.1_ASM228945v1	Calothrix_elsteri_CCALA_953	CK510_RS22485	CK510_RS22490	A	I	ECF34	1	1	0	0	200	279	anti-sigma factor	COG5662	Anti-sigma-K factor rskA
GCF_003610915.1_Rvar_CIP	Rahnella_variigena	CKQ54_RS17585	ALT--CKQ54_RS17590	C	C	ECF18	2	0	0	0	193	225	hypothetical protein	COG5343	Anti-sigma-K factor rskA
GCF_900187135.1_51485_C02	Corynebacterium_ulcerans	CKV68_RS06935	CKV68_RS06930	L	A	ECF19	0	0	0	0	195	214	anti-sigma factor	COG5343	Anti-sigma-K factor rskA
GCF_900187125.1_50592_G01	Sphingobacterium_mizutaii	CKW03_RS08325	ALT--CKW03_RS08320	V	I	ECF34	0	1	0	0	187	276	anti-sigma factor	COG5343	Anti-sigma-K factor rskA
GCF_900187145.1_50818_H01	Mycolicibacter_terrae	CKW33_RS08600	ALT--CKW33_RS08595	A	S	ECF17	0	6	0	1	171	542	9-cis-epoxycarotenoid dioxygenase	COG5662	dioxygenase
GCF_900187265.1_52295_G01	Rhodococcus_rhodochrous	CKW34_RS00475	CKW34_RS00470	C	C	ECF19	2	0	0	0	190	269	anti-sigma factor	COG5343	Anti-sigma-K factor rskA
GCF_002291405.1_ASM229140v1	Variovorax_boronicumulans	CKY39_RS26035	CKY39_RS26040	C	C	ECF18	2	0	0	0	197	250	RNA polymerase subunit sigma-70	COG5343	protein conserved in bacteria
GCF_009192945.1_ASM919294v1	Xanthomonas_maliensis	CKY51_RS19055	ALT--CKY51_RS19050	C	C	ECF18	3	1	0	0	187	282	hypothetical protein	COG5343	protein conserved in bacteria
GCF_001274895.1_ASM127489v1	Corynebacterium_lactis_RW2-5	CLAC_RS10495	CLAC_RS10490	A	E	ECF19	1	0	0	0	198	249	anti-sigma factor	COG5343	Anti-sigma-K factor rskA
GCF_000281175.1_ASM28117v1	Caldilinea_aerophila_DSM_14535_=_NBRC_104270	CLDAP_RS02510	CLDAP_RS02505	A	L	ECF34	1	0	0	0	200	307	hypothetical protein	COG5343	Anti-sigma-K factor rskA
GCF_002744715.1_ASM274471v1	Marinobacter_profundi	CLH61_RS09350	CLH61_RS09355	C	C	ECF18	3	0	0	0	185	239	hypothetical protein	COG5343	protein conserved in bacteria
GCF_002309555.1_ASM230955v1	Pseudomonas_mosselii	CLJ08_RS01765	ALT--CLJ08_RS01770	C	C	ECF18	6	1	0	0	176	231	RNA polymerase subunit sigma-70	COG5343	Anti-sigma-K factor rskA
GCF_002442575.1_ASM244257v1	Halomonas_hydrothermalis	CLM76_RS13425	ALT--CLM76_RS13430	C	C	ECF18	4	0	0	0	192	245	RNA polymerase subunit sigma-70	COG5343	Anti-sigma-K factor rskA
GCF_000144625.1_ASM14462v1	[Clostridium]_saccharolyticum_WM1	CLOSA_RS04070	ALT--CLOSA_RS04075	A	Y	ECF34	2	4	0	0	192	485	hypothetical protein	NA	NA
GCF_000158075.1_ASM15807v1	[Clostridium]_asparagiforme_DSM_15981	CLOSTASPAR_RS10850	ALT--CLOSTASPAR_RS10860	A	L	ECF19	4	2	0	0	179	158	hypothetical protein	COG3947	sequence-specific DNA binding
GCF_000160095.1_ASM16009v1	Hungatella_hathewayi_DSM_13479	CLOSTHATH_RS19490	ALT--CLOSTHATH_RS19495	A	Y	ECF34	2	3	0	0	190	511	hypothetical protein	NA	NA
GCF_002797595.1_ASM279759v1	Sediminihabitans_luteus	CLV28_RS10720	CLV28_RS10715	C	C	ECF19	3	0	0	0	191	279	hypothetical protein	COG5343	Anti-sigma-K factor rskA
GCF_002973595.1_ASM297359v1	Jejuia_pallidilutea	CLV33_RS13980	CLV33_RS13985	F	I	ECF01	2	0	0	0	176	267	anti-sigma factor	COG5343	Anti-sigma-K factor RskA
GCF_002798015.1_ASM279801v1	Luteimicrobium_subarcticum	CLV34_RS05090	CLV34_RS05085	C	C	ECF19	3	0	0	0	190	270	hypothetical protein	COG5343	Anti-sigma-K factor rskA
GCF_003634695.1_ASM363469v1	Motilibacter_peucedani	CLV35_RS06430	CLV35_RS06435	C	C	ECF19	2	2	0	1	200	241	anti-sigma factor	COG5343	Anti-sigma-K factor rskA
GCF_003002055.1_ASM300205v1	Kineococcus_rhizosphaerae	CLV37_RS13855	CLV37_RS13850	A	V	ECF19	0	0	0	0	182	258	anti-sigma factor	COG5343	Anti-sigma-K factor rskA
GCF_002934265.1_ASM293426v1	Actinokineospora_auranticolor	CLV40_RS28070	CLV40_RS28065	C	C	ECF19	2	2	0	1	199	242	anti-sigma factor	COG5343	Anti-sigma-K factor rskA
GCF_002906165.1_ASM290616v1	Labrenzia_marina	CLV41_RS15305	ALT--CLV41_RS15300	A	L	ECF11	0	5	0	0	188	241	M15 family metallopeptidase	COG2173	Catalyzes hydrolysis of the D-alanyl-D-alanine dipeptide
GCF_003014595.1_ASM301459v1	Chitinophaga_ginsengisoli	CLV42_RS16865	CLV42_RS16870	V	L	ECF34	1	1	0	0	183	277	anti-sigma factor	COG5343	Anti-sigma-K factor rskA
GCF_003002815.1_ASM300281v1	Umezawaea_tangerina	CLV43_RS21790	ALT--CLV43_RS21795	A	T	ECF19	1	3	0	1	239	272	hypothetical protein	COG5343	Anti-sigma-K factor rskA
GCF_003014615.1_ASM301461v1	Marinobacterium_halophilum	CLV44_RS10980	ALT--CLV44_RS10975	A	H	ECF11	1	6	0	1	206	219	transcriptional regulator	COG3806	Anti-sigma factor
GCF_002797715.1_ASM279771v1	Diaminobutyricimonas_aerilata	CLV46_RS13180	CLV46_RS13175	A	E	ECF19	0	0	0	0	200	283	hypothetical protein	COG5343	Anti-sigma-K factor rskA
GCF_003003235.1_ASM300323v1	Antricoccus_suffuscus	CLV47_RS00920	CLV47_RS00925	A	A	ECF19	0	3	0	1	195	249	anti-sigma factor	COG5343	Anti-sigma-K factor rskA
GCF_003014675.1_ASM301467v1	Labedella_gwakjiensis	CLV49_RS01035	CLV49_RS01030	A	E	ECF19	0	0	0	0	206	296	hypothetical protein	COG5343	Anti-sigma-K factor rskA
GCF_003014755.1_ASM301475v1	Chitinophaga_niastensis	CLV51_RS11005	CLV51_RS11010	I	I	ECF34	1	0	0	0	182	269	anti-sigma factor	COG5343	Anti-sigma-K factor rskA
GCF_004364555.1_ASM436455v1	Amnibacterium_kyonggiense	CLV52_RS04630	CLV52_RS04635	A	A	ECF19	0	0	0	0	197	252	anti-sigma factor	COG5343	Anti-sigma-K factor rskA
GCF_002797855.1_ASM279785v1	Compostimonas_suwonensis	CLV54_RS11070	CLV54_RS11065	A	E	ECF19	0	0	0	0	200	281	anti-sigma factor	COG5343	Anti-sigma-K factor rskA
GCF_002797495.1_ASM279749v1	Mumia_flava	CLV56_RS17110	CLV56_RS17105	C	C	ECF19	2	2	0	1	199	241	anti-sigma factor	COG5343	Anti-sigma-K factor rskA
GCF_002797815.1_ASM279781v1	Mucilaginibacter_auburnensis	CLV57_RS03415	CLV57_RS03420	M	Y	ECF01	0	0	0	0	183	274	anti-sigma factor	COG5343	Anti-sigma-K factor rskA
GCF_003002825.1_ASM300282v1	Spirosoma_oryzae	CLV58_RS23745	CLV58_RS23750	V	L	ECF01	0	1	0	0	186	272	anti-sigma factor	COG5343	PFAM Anti-sigma-K factor RskA
GCF_003259435.1_ASM325943v1	Chitinophaga_dinghuensis	CLV59_RS02420	ALT--CLV59_RS02425	A	L	ECF19	1	1	0	0	184	299	anti-sigma factor	COG5343	Anti-sigma-K factor rskA
GCF_003014695.1_ASM301469v1	Dyadobacter_jiangsuensis	CLV60_RS05695	CLV60_RS05700	I	Y	ECF01	1	1	0	0	194	303	anti-sigma factor	COG5343	PFAM Anti-sigma-K factor RskA
GCF_003014485.1_ASM301448v1	Murinocardiopsis_flavida	CLV63_RS30190	CLV63_RS30195	C	C	ECF19	3	2	0	1	200	245	anti-sigma factor	COG5343	Anti-sigma-K factor rskA
GCF_003001795.1_ASM300179v1	Actinomadura_viridilutea	CLV66_RS03570	ALT--CLV66_RS03575	A	-	ECF17	0	3	0	1	163	257	hypothetical protein	COG5662	AntiSigma factor
GCF_003001815.1_ASM300181v1	Actinoplanes_italicus	CLV67_RS47935	CLV67_RS47940	C	C	ECF19	2	2	0	1	206	241	anti-sigma factor	COG5343	Anti-sigma-K factor rskA
GCF_003663795.1_ASM366379v1	Actinokineospora_cianjurensis	CLV68_RS24460	CLV68_RS24455	C	C	ECF19	2	2	0	1	199	244	anti-sigma factor	COG5343	Anti-sigma-K factor rskA
GCF_003002065.1_ASM300206v1	Pseudosporangium_ferrugineum	CLV70_RS08890	CLV70_RS08885	C	C	ECF19	2	2	0	1	202	248	anti-sigma factor	COG5343	Anti-sigma-K factor rskA
GCF_004364325.1_ASM436432v1	Actinophytocola_oryzae	CLV71_RS43045	ALT--CLV71_RS43050	C	C	ECF19	2	2	0	1	196	242	anti-sigma factor	COG5343	Anti-sigma-K factor rskA
GCF_002797535.1_ASM279753v1	Chryseobacterium_geocarposphaerae	CLV73_RS02990	CLV73_RS02995	V	L	ECF18	0	1	0	0	158	269	anti-sigma factor	COG5343	Anti-sigma-K factor rskA
GCF_003003355.1_ASM300335v1	Donghicola_tyrosinivorans	CLV74_RS06835	ALT--CLV74_RS06830	A	D	ECF11	1	4	0	1	218	217	transcriptional regulator	COG3806	anti-sigma factor
GCF_003003285.1_ASM300328v1	Yoonia_maritima	CLV80_RS13605	ALT--CLV80_RS13610	A	E	ECF11	0	4	0	1	210	211	transcriptional regulator	COG3806	ChrR Cupin-like domain
GCF_003001695.1_ASM300169v1	Muricauda_pacifica	CLV81_RS13405	ALT--CLV81_RS13400	M	N	ECF19	4	0	0	0	176	265	anti-sigma factor	COG5343	Anti-sigma-K factor RskA
GCF_004362865.1_ASM436286v1	Zeaxanthinibacter_enoshimensis	CLV82_RS14085	CLV82_RS14080	L	N	ECF01	2	0	0	0	180	267	anti-sigma factor	COG5343	Anti-sigma-K factor RskA
GCF_004339595.1_ASM433959v1	Marinobacterium_mangrovicola	CLV83_RS01515	CLV83_RS01510	C	C	ECF18	3	1	0	0	183	249	hypothetical protein	COG5343	protein conserved in bacteria
GCF_002797685.1_ASM279768v1	Salinibacterium_amurskyense	CLV85_RS04155	CLV85_RS04160	A	E	ECF19	0	0	0	0	198	300	hypothetical protein	COG5343	Anti-sigma-K factor rskA
GCF_004364805.1_ASM436480v1	Tropicibacter_phthalicicus	CLV87_RS11180	ALT--CLV87_RS11175	A	E	ECF11	0	5	0	1	215	211	transcriptional regulator	COG3806	COG3806 Anti-sigma factor
GCF_003014475.1_ASM301447v1	Shimia_abyssi	CLV88_RS00260	ALT--CLV88_RS00255	A	E	ECF11	1	6	0	1	173	213	transcriptional regulator	COG3806	COG3806 Anti-sigma factor
GCF_003003215.1_ASM300321v1	Epibacterium_scottomollicae	CLV89_RS16225	CLV89_RS16230	C	C	ECF18	3	0	0	0	181	231	hypothetical protein	COG5343	Protein conserved in bacteria
GCF_002934625.1_ASM293462v1	Kineococcus_xinjiangensis	CLV92_RS19850	CLV92_RS19845	A	A	ECF19	0	3	0	1	197	308	anti-sigma factor	COG5343	Anti-sigma-K factor rskA
GCF_003149085.1_ASM314908v1	Dyadobacter_jejuensis	CLV98_RS06425	ALT--CLV98_RS06420	L	Y	ECF01	0	1	0	0	181	277	anti-sigma factor	COG5343	PFAM Anti-sigma-K factor RskA
GCF_004363245.1_ASM436324v1	Sphingobacterium_yanglingense	CLV99_RS06095	ALT--CLV99_RS06090	A	Y	ECF01	1	1	0	0	200	397	DUF4974 domain-containing protein	COG3712	Fe2 -dicitrate sensor, membrane component
GCF_003003005.1_ASM300300v1	Mongoliibacter_ruber	CLW00_RS05105	ALT--CLW00_RS05100	L	-	ECF35	0	0	0	0	200	80	hypothetical protein	NA	NA
GCF_000069225.1_ASM6922v1	Clavibacter_michiganensis_subsp._sepedonicus	CMS_RS02825	CMS_RS02820	A	E	ECF19	0	0	0	0	200	287	anti-sigma factor	COG5343	Anti-sigma-K factor rskA
GCF_001020985.1_ASM102098v1	Corynebacterium_mustelae	CMUST_RS14385	CMUST_RS14390	A	A	ECF19	1	0	0	0	187	222	anti-sigma factor	COG5343	Anti-sigma-K factor rskA
GCF_002355275.1_ASM235527v1	Rhizorhabdus_dicambivorans	CMV14_RS04715	CMV14_RS04710	C	C	ECF18	2	0	0	0	177	233	hypothetical protein	COG5343	Anti-sigma-K factor rskA
GCF_002310495.1_ASM231049v1	Nibricoccus_aquaticus	CMV30_RS01145	ALT--CMV30_RS01150	A	L	ECF34	3	1	0	0	237	283	anti-sigma factor	COG5343	Anti-sigma-K factor rskA
GCF_000344475.3_ASM34447v3	Pseudomonas_syringae_pv._actinidiae_str._Shaanxi_M228	CN228_RS29355	CN228_RS29360	C	C	ECF18	4	0	0	0	188	235	DNA-directed RNA polymerase sigma-70 factor	COG5343	Anti-sigma-K factor rskA
GCF_002529485.1_ASM252948v1	Mesorhizobium_sanjuanii	CN311_RS02490	CN311_RS02495	C	C	ECF18	3	0	0	0	179	238	anti-sigma factor	COG5343	Anti-sigma K factor RskA
GCF_003006155.1_ASM300615v1	Salinicola_tamaricis	CN538_RS14400	ALT--CN538_RS14395	C	C	ECF18	4	0	0	0	213	240	RNA polymerase subunit sigma-70	COG5343	RNA polymerase subunit sigma-70
GCF_002750855.1_ASM275085v1	Pararhizobium_haloflavum	CN673_RS08005	ALT--CN673_RS08000	C	C	ECF18	2	0	0	0	179	236	anti-sigma factor	COG5343	Anti-sigma-K factor rskA
GCF_000219215.1_ASM21921v1	Cupriavidus_necator_N-1	CNE_RS14000	CNE_RS14005	C	C	ECF18	3	1	0	0	198	250	membrane protein	COG5343	Anti-sigma-K factor rskA
GCF_002802985.1_B12	Geodermatophilus_chilensis	CNO22_RS06455	ALT--CNO22_RS06460	A	E	ECF34	0	2	0	1	215	296	anti-sigma factor	COG5343	Anti-sigma-K factor rskA
GCF_003665435.1_ASM366543v1	Streptomyces_fungicidicus	CNQ36_RS07350	ALT--CNQ36_RS07345	C	C	ECF19	2	2	0	1	180	272	anti-sigma factor	COG5343	An anti-sigma factor for extracytoplasmic function (ECF) sigma factor SigK. ECF sigma factors are held in an inactive form by an anti-sigma factor until released by regulated intramembrane proteolysis (RIP). RIP occurs when an extracytoplasmic signal triggers a concerted proteolytic cascade to transmit information and elicit cellular responses. The membrane-spanning regulatory substrate protein i…
GCF_002307495.1_ASM230749v1	Pseudomonas_abyssi	CNQ84_RS16335	CNQ84_RS16330	C	C	ECF18	4	0	0	0	182	238	anti-sigma factor	COG5343	Anti-sigma-K factor rskA
GCF_002319075.1_ASM231907v1	Sphingobacteriaceae_bacterium	CNR22_RS11635	ALT--CNR22_RS11630	I	E	ECF34	0	1	0	0	187	270	anti-sigma factor	COG5343	Anti-sigma-K factor rskA
GCF_002327145.1_ASM232714v1	Janthinobacterium_svalbardensis	CNX70_RS01055	ALT--CNX70_RS01060	C	C	ECF18	2	0	0	0	196	231	hypothetical protein	COG5343	Anti-sigma-K factor rskA
GCF_002531755.2_ASM253175v2	Rhizobium_acidisoli	CO657_RS00365	CO657_RS00370	C	C	ECF18	3	1	0	0	179	239	hypothetical protein	COG5343	Anti-sigma-K factor rskA
GCF_003590565.1_ASM359056v1	Flavobacterium_anhuiense	CO730_RS12210	CO730_RS12215	F	Y	ECF01	2	0	0	0	176	262	anti-sigma factor	COG5343	Anti-sigma-K factor RskA
GCF_002374835.1_ASM237483v1	Sphingomonas_ginsenosidimutans	COA17_RS10675	COA17_RS10670	C	C	ECF18	4	0	0	0	171	231	hypothetical protein	COG5343	Anti-sigma-K factor rskA
GCF_002351485.1_ASM235148v1	Sphingomonas_spermidinifaciens	COC42_RS15250	COC42_RS15245	C	C	ECF18	2	0	0	0	180	237	hypothetical protein	COG5343	Anti-sigma-K factor rskA
GCF_000255295.1_ASM25529v1	Corallococcus_coralloides_DSM_2259	COCOR_RS21640	ALT--COCOR_RS21635	A	L	ECF34	1	0	0	0	201	184	hypothetical protein	NA	NA
GCF_900184935.1_C.lipolyticum_CECT8621_Spades_Prokka	Confluentimicrobium_lipolyticum	COL8621_RS12930	ALT--COL8621_RS12925	A	E	ECF11	0	4	0	1	171	211	transcriptional regulator	COG3806	COG3806 Anti-sigma factor
GCF_001047035.1_ASM104703v1	Dysgonomonas_macrotermitis	CONTIG_RS02615	None	L	-	ECF35	1	0	0	0	197	0	None	NA	NA
GCF_002844275.1_ASM284427v1	Thalassospira_lohafexi	COO92_RS17715	ALT--COO92_RS17720	C	C	ECF18	2	1	0	0	180	242	hypothetical protein	COG5343	Anti-sigma-K factor rskA
GCF_002557795.1_ASM255779v1	Chitinophaga_caeni	COR50_RS10880	COR50_RS10885	V	L	ECF19	1	1	0	0	170	292	anti-sigma factor	COG5343	Anti-sigma-K factor rskA
GCF_001440405.1_ASM144040v1	Bradyrhizobium_valentinum	CP49_RS27855	ALT--CP49_RS27860	C	C	ECF18	2	0	0	0	181	312	hypothetical protein	COG5343	Anti-sigma-K factor rskA
GCF_900230155.1_IMG-taxon_2651869887_annotated_assembly	bacterium_JGI_053	CP949_RS03610	CP949_RS03615	A	A	ECF34	1	2	0	1	235	291	anti-sigma factor	COG5343	Anti-sigma-K factor rskA
GCF_008704575.1_ASM870457v1	Streptomyces_galilaeus	CP966_RS07155	CP966_RS07150	C	C	ECF19	2	2	0	1	180	272	anti-sigma factor	COG5343	An anti-sigma factor for extracytoplasmic function (ECF) sigma factor SigK. ECF sigma factors are held in an inactive form by an anti-sigma factor until released by regulated intramembrane proteolysis (RIP). RIP occurs when an extracytoplasmic signal triggers a concerted proteolytic cascade to transmit information and elicit cellular responses. The membrane-spanning regulatory substrate protein i…
GCF_008704555.1_ASM870455v1	Streptomyces_nitrosporeus	CP967_RS28225	CP967_RS28220	C	C	ECF19	2	3	0	1	194	251	anti-sigma factor	COG5343	An anti-sigma factor for extracytoplasmic function (ECF) sigma factor SigK. ECF sigma factors are held in an inactive form by an anti-sigma factor until released by regulated intramembrane proteolysis (RIP). RIP occurs when an extracytoplasmic signal triggers a concerted proteolytic cascade to transmit information and elicit cellular responses. The membrane-spanning regulatory substrate protein i…
GCF_008704535.1_ASM870453v1	Streptomyces_subrutilus	CP968_RS06165	ALT--CP968_RS06170	C	C	ECF19	2	3	0	1	174	239	anti-sigma factor	COG5343	An anti-sigma factor for extracytoplasmic function (ECF) sigma factor SigK. ECF sigma factors are held in an inactive form by an anti-sigma factor until released by regulated intramembrane proteolysis (RIP). RIP occurs when an extracytoplasmic signal triggers a concerted proteolytic cascade to transmit information and elicit cellular responses. The membrane-spanning regulatory substrate protein i…
GCF_001077815.2_ASM107781v2	Erythrobacter_atlanticus	CP97_RS03180	ALT--CP97_RS03175	C	C	ECF18	5	0	0	0	194	250	hypothetical protein	COG5343	Anti-sigma-K factor rskA
GCF_008704495.1_ASM870449v1	Streptomyces_kanamyceticus	CP970_RS19410	CP970_RS19415	C	C	ECF19	2	3	0	1	197	257	anti-sigma factor	COG5343	An anti-sigma factor for extracytoplasmic function (ECF) sigma factor SigK. ECF sigma factors are held in an inactive form by an anti-sigma factor until released by regulated intramembrane proteolysis (RIP). RIP occurs when an extracytoplasmic signal triggers a concerted proteolytic cascade to transmit information and elicit cellular responses. The membrane-spanning regulatory substrate protein i…
GCF_008704445.1_ASM870444v1	Streptomyces_prasinus	CP972_RS07635	ALT--CP972_RS07630	C	C	ECF19	2	2	0	1	181	279	anti-sigma factor	COG5343	An anti-sigma factor for extracytoplasmic function (ECF) sigma factor SigK. ECF sigma factors are held in an inactive form by an anti-sigma factor until released by regulated intramembrane proteolysis (RIP). RIP occurs when an extracytoplasmic signal triggers a concerted proteolytic cascade to transmit information and elicit cellular responses. The membrane-spanning regulatory substrate protein i…
GCF_008634025.1_ASM863402v1	Streptomyces_albofaciens_JCM_4342	CP973_RS13285	CP973_RS13290	C	C	ECF19	2	2	0	1	188	282	anti-sigma factor	COG5343	An anti-sigma factor for extracytoplasmic function (ECF) sigma factor SigK. ECF sigma factors are held in an inactive form by an anti-sigma factor until released by regulated intramembrane proteolysis (RIP). RIP occurs when an extracytoplasmic signal triggers a concerted proteolytic cascade to transmit information and elicit cellular responses. The membrane-spanning regulatory substrate protein i…
GCF_008704425.1_ASM870442v1	Streptomyces_fradiae_ATCC_10745_=_DSM_40063	CP974_RS13475	CP974_RS13480	C	C	ECF19	2	3	0	1	195	245	anti-sigma factor	COG5343	An anti-sigma factor for extracytoplasmic function (ECF) sigma factor SigK. ECF sigma factors are held in an inactive form by an anti-sigma factor until released by regulated intramembrane proteolysis (RIP). RIP occurs when an extracytoplasmic signal triggers a concerted proteolytic cascade to transmit information and elicit cellular responses. The membrane-spanning regulatory substrate protein i…
GCF_008704395.1_ASM870439v1	Streptomyces_alboniger	CP975_RS34605	CP975_RS34600	C	C	ECF19	2	3	0	1	194	253	anti-sigma factor	COG5343	An anti-sigma factor for extracytoplasmic function (ECF) sigma factor SigK. ECF sigma factors are held in an inactive form by an anti-sigma factor until released by regulated intramembrane proteolysis (RIP). RIP occurs when an extracytoplasmic signal triggers a concerted proteolytic cascade to transmit information and elicit cellular responses. The membrane-spanning regulatory substrate protein i…
GCF_008705135.1_ASM870513v1	Streptomyces_coeruleorubidus	CP976_RS09730	CP976_RS09725	C	C	ECF19	3	2	0	1	194	272	anti-sigma factor	COG5343	An anti-sigma factor for extracytoplasmic function (ECF) sigma factor SigK. ECF sigma factors are held in an inactive form by an anti-sigma factor until released by regulated intramembrane proteolysis (RIP). RIP occurs when an extracytoplasmic signal triggers a concerted proteolytic cascade to transmit information and elicit cellular responses. The membrane-spanning regulatory substrate protein i…
GCF_009299385.1_ASM929938v1	Streptomyces_cinereoruber	CP977_RS05735	ALT--CP977_RS05740	C	C	ECF19	2	2	0	1	196	252	anti-sigma factor	COG5343	An anti-sigma factor for extracytoplasmic function (ECF) sigma factor SigK. ECF sigma factors are held in an inactive form by an anti-sigma factor until released by regulated intramembrane proteolysis (RIP). RIP occurs when an extracytoplasmic signal triggers a concerted proteolytic cascade to transmit information and elicit cellular responses. The membrane-spanning regulatory substrate protein i…
GCF_008704935.1_ASM870493v1	Streptomyces_vinaceus	CP980_RS01025	ALT--CP980_RS01020	C	C	ECF19	2	2	0	1	219	249	anti-sigma factor	COG5343	An anti-sigma factor for extracytoplasmic function (ECF) sigma factor SigK. ECF sigma factors are held in an inactive form by an anti-sigma factor until released by regulated intramembrane proteolysis (RIP). RIP occurs when an extracytoplasmic signal triggers a concerted proteolytic cascade to transmit information and elicit cellular responses. The membrane-spanning regulatory substrate protein i…
GCF_008704855.1_ASM870485v1	Streptomyces_platensis	CP981_RS36310	CP981_RS36315	C	C	ECF19	2	3	0	1	195	248	anti-sigma factor	COG5343	An anti-sigma factor for extracytoplasmic function (ECF) sigma factor SigK. ECF sigma factors are held in an inactive form by an anti-sigma factor until released by regulated intramembrane proteolysis (RIP). RIP occurs when an extracytoplasmic signal triggers a concerted proteolytic cascade to transmit information and elicit cellular responses. The membrane-spanning regulatory substrate protein i…
GCF_008704795.1_ASM870479v1	Streptomyces_spectabilis	CP982_RS10020	CP982_RS10015	C	C	ECF19	2	2	0	1	184	277	anti-sigma factor	COG5343	An anti-sigma factor for extracytoplasmic function (ECF) sigma factor SigK. ECF sigma factors are held in an inactive form by an anti-sigma factor until released by regulated intramembrane proteolysis (RIP). RIP occurs when an extracytoplasmic signal triggers a concerted proteolytic cascade to transmit information and elicit cellular responses. The membrane-spanning regulatory substrate protein i…
GCF_008704715.1_ASM870471v1	Streptomyces_chartreusis	CP983_RS34355	ALT--CP983_RS34360	C	C	ECF19	2	2	0	1	180	272	anti-sigma factor	COG5343	An anti-sigma factor for extracytoplasmic function (ECF) sigma factor SigK. ECF sigma factors are held in an inactive form by an anti-sigma factor until released by regulated intramembrane proteolysis (RIP). RIP occurs when an extracytoplasmic signal triggers a concerted proteolytic cascade to transmit information and elicit cellular responses. The membrane-spanning regulatory substrate protein i…
GCF_002374315.1_ASM237431v1	Halomonas_nigrificans	CPA45_RS10225	ALT--CPA45_RS10220	C	C	ECF18	5	0	0	0	193	240	RNA polymerase subunit sigma-70	COG5343	Anti-sigma-K factor rskA
GCF_002407085.1_ASM240708v1	Pseudoalteromonas_marina	CPA52_RS03065	ALT--CPA52_RS03070	L	-	ECF01	3	1	0	0	182	161	hypothetical protein	NA	NA
GCF_000144675.2_ASM14467v2	Corynebacterium_pseudotuberculosis_C231	CPC231_RS00265	CPC231_RS00260	L	A	ECF19	0	0	0	0	195	214	anti-sigma factor	COG5343	Anti-sigma-K factor rskA
GCF_004114895.1_ASM411489v1	Corynebacterium_pelargi	CPELA_RS08085	CPELA_RS08080	C	C	ECF19	2	0	0	0	184	223	anti-sigma factor	COG5343	Anti-sigma-K factor rskA
GCF_001941565.1_ASM194156v1	Corynebacterium_phocae	CPHO_RS10080	CPHO_RS10075	A	I	ECF19	0	0	0	0	195	204	anti-sigma factor	COG5343	Anti-sigma-K factor rskA
GCF_000018685.1_ASM1868v1	Lachnoclostridium_phytofermentans_ISDg	CPHY_RS04860	ALT--CPHY_RS04865	I	V	ECF01	0	3	0	0	178	243	hypothetical protein	NA	NA
GCF_000024005.1_ASM2400v1	Chitinophaga_pinensis_DSM_2588	CPIN_RS09585	CPIN_RS09590	V	L	ECF34	1	1	0	0	183	277	anti-sigma factor	COG5343	Anti-sigma-K factor rskA
GCF_003240565.1_ASM324056v1	Rhizobium_tumorigenes	CPJ17_RS03580	CPJ17_RS03585	C	C	ECF18	3	0	0	0	179	240	anti-sigma factor	COG5343	Anti-sigma-K factor rskA
GCF_002915175.1_ASM291517v1	Agrobacterium_rosae	CPJ18_RS20350	CPJ18_RS20355	C	C	ECF18	3	1	0	0	179	238	anti-sigma factor	COG5343	protein conserved in bacteria
GCF_003814005.1_ASM381400v1	Corynebacterium_pseudopelargi	CPPEL_RS08260	CPPEL_RS08255	C	C	ECF19	2	0	0	0	184	223	anti-sigma factor	COG5343	Anti-sigma-K factor rskA
GCF_002736205.1_ASM273620v1	Pedobacter_ginsengisoli	CPT03_RS20985	CPT03_RS20980	M	H	ECF01	0	1	0	0	183	292	anti-sigma factor	COG5343	Anti-sigma-K factor rskA
GCF_001584185.1_ASM158418v1	Collimonas_pratensis	CPter91_RS03600	ALT--CPter91_RS03595	C	C	ECF18	2	0	0	0	194	240	hypothetical protein	COG5343	Anti-sigma-K factor rskA
GCF_003240585.1_ASM324058v1	Rhizobium_tubonense	CPY51_RS18770	ALT--CPY51_RS18765	C	C	ECF18	3	0	0	0	179	239	anti-sigma factor	COG5343	Anti-sigma-K factor rskA
GCF_002355395.1_Microcella_alkaliphila_JAM_AC0309_assembly_01	Microcella_alkaliphila	CPY97_RS11860	CPY97_RS11855	A	E	ECF19	0	0	0	0	191	284	hypothetical protein	COG5343	Anti-sigma-K factor rskA
GCF_001440395.1_ASM144039v1	Bradyrhizobium_jicamae	CQ12_RS09145	ALT--CQ12_RS09140	C	C	ECF18	2	0	0	0	185	307	hypothetical protein	COG5343	Anti-sigma-K factor rskA
GCF_001440415.1_ASM144041v1	Bradyrhizobium_retamae	CQ13_RS10945	ALT--CQ13_RS10950	C	C	ECF18	2	0	0	0	185	301	hypothetical protein	COG5343	Anti-sigma-K factor rskA
GCF_003096215.1_ASM309621v1	Bacillus_thermoamylovorans	CQJ30_RS15230	ALT--CQJ30_RS15235	A	-	ECF70	1	3	0	1	193	239	anti-sigma factor	COG5343	Anti-sigma-K factor rskA
GCF_002529455.1_ASM2529455v1	Glycomyces_fuscus	CQJ94_RS10555	CQJ94_RS10560	C	C	ECF19	4	3	0	1	201	243	anti-sigma factor	COG5343	Anti-sigma-K factor rskA
GCF_002798305.1_ASM279830v1	Chryseomicrobium_excrementi	CQS04_RS11630	CQS04_RS11625	A	R	ECF01	1	3	0	1	194	254	anti-sigma factor	COG5662	Anti-sigma-K factor rskA
GCF_002760665.1_ASM276066v1	Massilia_psychrophila	CR103_RS17995	CR103_RS18000	C	C	ECF18	3	0	0	0	219	232	hypothetical protein	COG5343	Anti-sigma-K factor rskA
GCF_002752675.1_ASM275267v1	Massilia_violaceinigra	CR152_RS01415	ALT--CR152_RS01420	C	C	ECF18	2	0	0	0	196	234	hypothetical protein	COG5343	Anti-sigma-K factor rskA
GCF_003116135.1_ASM311613v1	Roseomonas_aestuarii	CR165_RS08095	ALT--CR165_RS08090	C	C	ECF18	2	0	0	0	173	241	RNA polymerase subunit sigma-70	COG5343	Protein conserved in bacteria
GCF_003226345.1_ASM322634v1	Bacillus_lacisalsi	CR205_RS12105	CR205_RS12100	A	E	ECF01	0	3	0	1	185	283	anti-sigma factor	COG5662	Anti-sigma-K factor rskA
GCF_900231835.1_IMG-taxon_2710264757_annotated_assembly	Monaibacterium_marinum	CR254_RS06670	ALT--CR254_RS06675	C	C	ECF18	3	0	0	0	185	236	hypothetical protein	COG5343	Anti-sigma K factor RskA
GCF_002568625.1_ASM256862v1	Nocardia_terpenica	CRH09_RS05945	ALT--CRH09_RS05940	G	S	ECF19	3	2	1	0	197	86	hypothetical protein	COG5343	regulation of RNA biosynthetic process
GCF_002554705.1_ASM255470v1	Longimonas_halophila	CRI93_RS03825	CRI93_RS03820	A	L	ECF34	1	1	0	0	204	270	anti-sigma factor	COG5343	Anti-sigma-K factor rskA
GCF_000317495.1_ASM31749v1	Crinalium_epipsammum_PCC_9333	CRI9333_RS17305	CRI9333_RS17300	A	N	ECF34	0	0	0	0	195	245	anti-sigma factor	COG5343	PFAM Anti-sigma-K factor rskA
GCF_002925845.1_ASM292584v1	Roseovarius_nitratireducens	CRJ03_RS02170	ALT--CRJ03_RS02175	C	C	ECF18	2	0	0	0	180	233	hypothetical protein	COG5343	Anti-sigma-K factor rskA
GCF_900217795.1_IMG-taxon_2740891832_annotated_assembly	Ureibacillus_xyleni	CRO00_RS09815	ALT--CRO00_RS09820	L	-	ECF70	2	3	0	1	186	537	DUF4179 domain-containing protein	COG5662	DNA-templated transcription, initiation
GCF_900215315.1_IMG-taxon_2721755863_annotated_assembly	Rheinheimera_tuosuensis	CRO03_RS13465	ALT--CRO03_RS13470	C	C	ECF18	3	1	0	0	180	224	hypothetical protein	COG5343	protein conserved in bacteria
GCF_900205965.1_Clostridium_amygdalinum_DPC7176	[Clostridium]_amygdalinum	CRO04_RS24450	ALT--CRO04_RS24445	A	Y	ECF34	2	3	0	0	192	483	hypothetical protein	NA	NA
GCF_900207575.1_IMG-taxon_2740891861_annotated_assembly	Rhodobacter_ovatus	CRO07_RS02310	ALT--CRO07_RS02305	A	H	ECF11	0	4	0	1	181	213	transcriptional regulator	COG3806	anti-sigma factor
GCF_900230175.1_IMG-taxon_2721755902_annotated_assembly	Salinibacterium_xinjiangense	CRO09_RS01295	CRO09_RS01300	A	E	ECF19	0	0	0	0	198	260	anti-sigma factor	COG5343	Anti-sigma-K factor rskA
GCF_900221025.1_IMG-taxon_2671180026_annotated_assembly	Chromohalobacter_canadensis	CRO10_RS07140	ALT--CRO10_RS07145	C	C	ECF18	2	2	0	0	194	254	hypothetical protein	COG5343	protein conserved in bacteria
GCF_900199185.1_IMG-taxon_2718218511_annotated_assembly	Sphingomonas_guangdongensis	CRO12_RS00465	ALT--CRO12_RS00470	C	C	ECF18	3	0	0	0	179	236	hypothetical protein	COG5343	Anti-sigma-K factor rskA
GCF_900215465.1_IMG-taxon_2728369489_annotated_assembly	Flagellimonas_pacifica	CRO15_RS18605	ALT--CRO15_RS18600	N	I	ECF34	0	1	0	0	188	252	anti-sigma factor	COG5343	Anti-sigma-K factor rskA
GCF_900215295.1_IMG-taxon_2721755925_annotated_assembly	Salinimicrobium_sediminis	CRO16_RS15710	CRO16_RS15705	Y	S	ECF01	2	0	0	0	175	265	anti-sigma factor	COG5343	Anti-sigma-K factor rskA
GCF_900217815.1_IMG-taxon_2739368070_annotated_assembly	Rhodobacter_maris	CRO22_RS07560	CRO22_RS07555	C	C	ECF18	4	0	0	0	186	224	hypothetical protein	COG5343	Protein conserved in bacteria
GCF_900220985.1_IMG-taxon_2740891889_annotated_assembly	Hoeflea_halophila	CRO46_RS14355	ALT--CRO46_RS14360	C	C	ECF18	2	0	0	0	179	233	anti-sigma factor	COG5343	Anti-sigma-K factor rskA
GCF_900220975.1_IMG-taxon_2740891857_annotated_assembly	Rhizobium_subbaraonis	CRO48_RS14270	ALT--CRO48_RS14265	C	C	ECF18	4	0	0	0	179	238	anti-sigma factor	COG5343	Anti-sigma-K factor rskA
GCF_900215355.1_IMG-taxon_2721755848_annotated_assembly	Pseudooceanicola_antarcticus	CRO50_RS14180	ALT--CRO50_RS14175	C	C	ECF18	2	0	0	0	180	242	hypothetical protein	COG5343	Anti-sigma-K factor rskA
GCF_900215335.1_IMG-taxon_2721755864_annotated_assembly	Pedobacter_xixiisoli	CRO54_RS18935	CRO54_RS18930	V	L	ECF34	0	1	0	0	183	271	anti-sigma factor	COG5343	Anti-sigma-K factor rskA
GCF_900215605.1_IMG-taxon_2728369261_annotated_assembly	Cohaesibacter_gelatinilyticus	CRO57_RS13465	ALT--CRO57_RS13460	C	C	ECF18	2	1	0	0	180	249	anti-sigma factor	COG5343	Anti-sigma K factor RskA
GCF_900230225.1_IMG-taxon_2728369216_annotated_assembly	Spirosoma_fluviale	CRO74_RS27575	CRO74_RS27580	V	L	ECF34	0	1	0	0	184	275	anti-sigma factor	COG5343	PFAM Anti-sigma-K factor RskA
GCF_002646595.1_ASM264659v1	Lewinella_nigricans_DSM_23189_=_NBRC_102662	CRP01_RS13200	ALT--CRP01_RS13195	I	R	ECF10	0	1	0	0	196	351	DUF4974 domain-containing protein	COG3712	Domain of unknown function (DUF4974)
GCF_900230255.1_IMG-taxon_2667528161_annotated_assembly	Caenispirillum_bisanense	CRP50_RS02525	ALT--CRP50_RS02530	A	A	ECF11	1	5	0	1	191	221	anti-sigma factor	COG3806	ChrR Cupin-like domain
GCF_900230195.1_IMG-taxon_2718217652_annotated_assembly	Streptomyces_zhaozhouensis	CRP51_RS18970	CRP51_RS18965	C	C	ECF19	2	2	0	1	194	245	anti-sigma factor	COG5343	An anti-sigma factor for extracytoplasmic function (ECF) sigma factor SigK. ECF sigma factors are held in an inactive form by an anti-sigma factor until released by regulated intramembrane proteolysis (RIP). RIP occurs when an extracytoplasmic signal triggers a concerted proteolytic cascade to transmit information and elicit cellular responses. The membrane-spanning regulatory substrate protein i…
GCF_900215205.1_IMG-taxon_2675903134_annotated_assembly	Actinoplanes_atraurantiacus	CRP55_RS06870	ALT--CRP55_RS06865	C	C	ECF19	2	2	0	1	192	241	anti-sigma factor	COG5343	Anti-sigma-K factor rskA
GCF_005519465.1_ASM551946v1	Streptomyces_clavuligerus	CRV15_RS35580	CRV15_RS35585	C	C	ECF19	2	2	0	1	195	247	anti-sigma factor	COG5343	An anti-sigma factor for extracytoplasmic function (ECF) sigma factor SigK. ECF sigma factors are held in an inactive form by an anti-sigma factor until released by regulated intramembrane proteolysis (RIP). RIP occurs when an extracytoplasmic signal triggers a concerted proteolytic cascade to transmit information and elicit cellular responses. The membrane-spanning regulatory substrate protein i…
GCF_000585375.1_ASM58537v1	Cryptosporangium_arvum_DSM_44712	CRYAR_RS04300	ALT--CRYAR_RS04305	C	C	ECF19	2	2	0	1	198	240	anti-sigma factor	COG5343	Anti-sigma-K factor rskA
GCF_900180345.1_SOX_M67-2	Bathymodiolus_heckerae_thiotrophic_gill_symbiont	CRYPD_RS06930	ALT--CRYPD_RS06925	C	C	ECF18	5	2	0	0	177	162	hypothetical protein	NA	NA
GCF_008000795.1_ASM800079v1	Rhodanobacter_glycinis	CS053_RS13125	CS053_RS13130	C	C	ECF18	4	0	0	0	186	267	anti-sigma factor	COG5343	protein conserved in bacteria
GCF_001552375.1_ASM155237v1	Cellulomonas_iranensis_NBRC_101100_=_JCM_18110	CS2_RS15840	ALT--CS2_RS18875	C	C	ECF19	4	0	0	0	260	0	anti-sigma factor	NA	NA
GCF_900232865.1_PRJEB21309	Corynebacterium_dentalis	CS919_RS08450	CS919_RS08455	C	C	ECF19	2	0	0	0	186	254	hypothetical protein	COG5343	Anti-sigma-K factor rskA
GCF_000055785.1_ASM5578v1	Chromohalobacter_salexigens_DSM_3043	CSAL_RS05595	CSAL_RS05590	C	C	ECF18	2	2	0	0	204	254	hypothetical protein	COG5343	protein conserved in bacteria
GCF_002844375.1_ASM284437v1	Thalassospira_marina	CSC3H3_RS01510	ALT--CSC3H3_RS01505	A	G	ECF11	0	6	0	1	211	234	anti-sigma factor	COG3806	ChrR Cupin-like domain
GCF_002727065.1_ASM272706v1	Zhengella_mangrovi	CSC94_RS22260	CSC94_RS22265	C	C	ECF18	4	0	0	0	181	239	anti-sigma factor	COG5343	Anti-sigma K factor RskA
GCF_001941505.1_ASM194150v1	Corynebacterium_sphenisci_DSM_44792	CSPHI_RS08280	CSPHI_RS08275	C	C	ECF19	3	0	0	0	283	284	anti-sigma factor	COG5343	An anti-sigma factor for extracytoplasmic function (ECF) sigma factor SigK. ECF sigma factors are held in an inactive form by an anti-sigma factor until released by regulated intramembrane proteolysis (RIP). RIP occurs when an extracytoplasmic signal triggers a concerted proteolytic cascade to transmit information and elicit cellular responses. The membrane-spanning regulatory substrate protein i…
GCF_002749975.1_ASM274997v1	Chroococcales_cyanobacterium_IPPAS_B-1203	CSQ79_RS00825	CSQ79_RS00820	A	T	ECF34	0	0	0	0	193	249	anti-sigma factor	COG5343	Anti-sigma-K factor rskA
GCF_002591975.1_ASM259197v1	Mycobacterium_neglectum	CSQ99_RS08200	CSQ99_RS08205	C	C	ECF19	2	0	0	0	193	236	anti-sigma factor	COG5343	An anti-sigma factor for extracytoplasmic function (ECF) sigma factor SigK. ECF sigma factors are held in an inactive form by an anti-sigma factor until released by regulated intramembrane proteolysis (RIP). RIP occurs when an extracytoplasmic signal triggers a concerted proteolytic cascade to transmit information and elicit cellular responses. The membrane-spanning regulatory substrate protein i…
GCF_002592005.1_ASM259200v1	Mycobacterium_palauense	CSR00_RS16795	CSR00_RS16790	C	C	ECF19	3	0	0	0	181	240	anti-sigma factor	COG5343	An anti-sigma factor for extracytoplasmic function (ECF) sigma factor SigK. ECF sigma factors are held in an inactive form by an anti-sigma factor until released by regulated intramembrane proteolysis (RIP). RIP occurs when an extracytoplasmic signal triggers a concerted proteolytic cascade to transmit information and elicit cellular responses. The membrane-spanning regulatory substrate protein i…
GCF_002749615.1_ASM274961v1	Caulobacter_mirabilis	CSW64_RS13630	CSW64_RS13625	C	C	ECF18	2	0	0	0	186	240	anti-sigma factor	COG5343	Anti-sigma-K factor rskA
GCF_006740045.1_ASM674004v1	Comamonas_terrigena_NBRC_13299	CT3_RS12145	CT3_RS12140	C	C	ECF18	2	0	0	0	194	271	RNA polymerase subunit sigma-70	COG5343	protein conserved in bacteria
GCF_000093145.3_ASM9314v2	Comamonas_thiooxydans	CTCNB1_RS10250	CTCNB1_RS10245	C	C	ECF18	2	0	0	0	191	266	DNA-directed RNA polymerase sigma-70 factor	COG5343	protein conserved in bacteria
GCF_007990265.1_ASM799026v1	Cellulomonas_terrae	CTE05_RS10200	CTE05_RS10205	C	C	ECF19	3	0	0	0	218	265	anti-sigma factor	COG5343	Anti-sigma-K factor rskA
GCF_003688995.1_ASM368899v1	Streptomyces_shenzhenensis	CTZ28_RS05910	CTZ28_RS05915	C	C	ECF19	2	2	0	1	180	275	anti-sigma factor	COG5343	An anti-sigma factor for extracytoplasmic function (ECF) sigma factor SigK. ECF sigma factors are held in an inactive form by an anti-sigma factor until released by regulated intramembrane proteolysis (RIP). RIP occurs when an extracytoplasmic signal triggers a concerted proteolytic cascade to transmit information and elicit cellular responses. The membrane-spanning regulatory substrate protein i…
GCF_002844235.1_ASM284423v1	Thalassospira_lohafexi	CU041_RS13465	ALT--CU041_RS13470	A	G	ECF11	2	4	0	1	211	234	anti-sigma factor	COG3806	ChrR Cupin-like domain
GCF_004564215.1_ASM456421v1	Beijerinckiaceae_bacterium	CU048_RS09125	ALT--CU048_RS09130	C	C	ECF18	7	2	0	0	185	180	hypothetical protein	COG3806	Anti-sigma factor
GCF_003010935.1_ASM301093v1	Phyllobacterium_endophyticum	CU100_RS03860	CU100_RS03855	C	C	ECF18	4	0	0	0	179	236	anti-sigma factor	COG5343	Anti-sigma-K factor rskA
GCF_003010955.1_ASM301095v1	Phyllobacterium_brassicacearum	CU102_RS13270	CU102_RS13265	C	C	ECF18	4	0	0	0	179	241	anti-sigma factor	COG5343	Anti-sigma-K factor rskA
GCF_003010965.1_ASM301096v1	Phyllobacterium_sophorae	CU103_RS28725	CU103_RS28720	C	C	ECF18	4	0	0	0	179	239	anti-sigma factor	COG5343	Anti-sigma-K factor rskA
GCF_003073135.1_ASM307313v1	Euzebya_rosea	CUC05_RS20690	ALT--CUC05_RS20695	A	A	ECF19	0	0	0	0	200	244	anti-sigma factor	COG5343	An anti-sigma factor for extracytoplasmic function (ECF) sigma factor SigK. ECF sigma factors are held in an inactive form by an anti-sigma factor until released by regulated intramembrane proteolysis (RIP). RIP occurs when an extracytoplasmic signal triggers a concerted proteolytic cascade to transmit information and elicit cellular responses. The membrane-spanning regulatory substrate protein i…
GCF_003330745.1_ASM333074v1	Paraburkholderia_caledonica	CUJ87_RS24170	CUJ87_RS24165	C	C	ECF18	2	1	0	0	207	249	anti-sigma factor	COG5343	Anti-sigma-K factor rskA
GCF_003330785.1_ASM333078v1	Paraburkholderia_graminis	CUJ91_RS20615	ALT--CUJ91_RS20620	A	L	ECF20	2	0	0	0	186	141	hypothetical protein	NA	NA
GCF_002872075.1_ASM287207v1	Microbacterium_kitamiense	CUR96_RS15525	CUR96_RS15520	A	A	ECF19	0	1	0	0	195	246	anti-sigma factor	COG5343	Anti-sigma-K factor rskA
GCF_003612795.1_ASM361279v1	Halomonas_alkaliphila	CUU95_RS17265	ALT--CUU95_RS17260	C	C	ECF18	5	0	0	0	188	240	RNA polymerase subunit sigma-70	COG5343	Anti-sigma-K factor rskA
GCF_002786325.1_157.Hcov.spades_scaffolds_517	Pseudooceanicola_lipolyticus	CVM52_RS16780	ALT--CVM52_RS16775	C	C	ECF18	2	0	0	0	180	229	hypothetical protein	COG5343	Anti-sigma-K factor rskA
GCF_002795245.1_ASM279524v1	Bradyrhizobium_forestalis	CVM73_RS08005	ALT--CVM73_RS08010	C	C	ECF18	2	0	0	0	181	350	hypothetical protein	COG5343	Anti-sigma-K factor rskA
GCF_002846195.1_ASM284619v1	Xanthomonas_prunicola	CVO74_RS14175	ALT--CVO74_RS14170	C	C	ECF18	3	1	0	0	187	282	hypothetical protein	COG5343	protein conserved in bacteria
GCF_002901445.1_ASM290144v1	Deinococcus_koreensis	CVO96_RS07135	ALT--CVO96_RS07130	A	V	ECF70	0	3	0	1	208	398	hypothetical protein	NA	NA
GCF_002909445.1_ASM290944v1	Arthrobacter_glacialis	CVS27_RS16290	CVS27_RS16285	A	R	ECF19	0	0	0	0	193	272	anti-sigma factor	COG5343	Anti-sigma-K factor rskA
GCF_003185915.1_ASM318591v1	Arthrobacter_psychrochitiniphilus	CVS29_RS15455	CVS29_RS15460	A	R	ECF19	0	0	0	0	193	279	anti-sigma factor	COG5343	Anti-sigma-K factor rskA
GCF_003219795.1_ASM321979v1	Arthrobacter_psychrolactophilus	CVS30_RS13875	CVS30_RS13880	A	K	ECF19	0	0	0	0	193	260	anti-sigma factor	COG5343	Anti-sigma-K factor rskA
GCF_003991875.1_ASM399187v1	Microbacterium_lemovicicum	CVS47_RS11235	CVS47_RS11230	A	E	ECF19	0	0	0	0	196	281	anti-sigma factor	COG5343	Anti-sigma-K factor rskA
GCF_002812705.1_ASM281270v1	Achromobacter_spanius	CVS48_RS14105	CVS48_RS14100	C	C	ECF18	5	0	0	0	181	232	hypothetical protein	COG5343	protein conserved in bacteria
GCF_003991855.1_ASM399185v1	Microbacterium_oxydans	CVS54_RS13970	CVS54_RS13965	A	A	ECF19	0	1	0	0	195	262	anti-sigma factor	COG5343	Anti-sigma-K factor rskA
GCF_003219815.1_ASM321981v1	Arthrobacter_livingstonensis	CVV68_RS03125	CVV68_RS03130	A	R	ECF19	0	0	0	0	193	265	anti-sigma factor	COG5343	Anti-sigma-K factor rskA
GCF_002871005.1_ASM287100v1	Acidimangrovimonas_sediminis	CVV76_RS13745	CVV76_RS13750	C	C	ECF18	4	0	0	0	182	227	hypothetical protein	COG5343	Anti-sigma K factor RskA
GCF_002910975.1_ASM291097v1	Pseudomonas_hunanensis	CW309_RS07210	ALT--CW309_RS07205	C	C	ECF18	6	0	0	0	182	230	DNA-directed RNA polymerase sigma-70 factor	COG5343	Anti-sigma-K factor rskA
GCF_002954775.1_ASM295477v1	Streptomyces_geranii	CW359_RS26490	ALT--CW359_RS26485	C	C	ECF19	2	2	0	1	180	283	anti-sigma factor	COG5343	An anti-sigma factor for extracytoplasmic function (ECF) sigma factor SigK. ECF sigma factors are held in an inactive form by an anti-sigma factor until released by regulated intramembrane proteolysis (RIP). RIP occurs when an extracytoplasmic signal triggers a concerted proteolytic cascade to transmit information and elicit cellular responses. The membrane-spanning regulatory substrate protein i…
GCF_002911015.1_ASM291101v1	Streptomyces_populi	CW362_RS32930	ALT--CW362_RS32935	C	C	ECF19	2	2	0	1	180	262	anti-sigma factor	COG5343	An anti-sigma factor for extracytoplasmic function (ECF) sigma factor SigK. ECF sigma factors are held in an inactive form by an anti-sigma factor until released by regulated intramembrane proteolysis (RIP). RIP occurs when an extracytoplasmic signal triggers a concerted proteolytic cascade to transmit information and elicit cellular responses. The membrane-spanning regulatory substrate protein i…
GCF_005886875.1_ASM588687v1	Pseudoalteromonas_aurantia	CWC18_RS01720	ALT--CWC18_RS01715	L	-	ECF01	2	1	0	0	187	157	hypothetical protein	NA	NA
GCF_003285565.1_ASM328556v1	Corynebacterium_heidelbergense	CWC39_RS05740	CWC39_RS05745	C	C	ECF19	2	0	0	0	190	260	anti-sigma factor	COG5343	Anti-sigma-K factor rskA
GCF_002909235.1_ASM290923v1	Arenibacter_catalasegens	CWD90_RS09190	ALT--CWD90_RS09185	L	N	ECF01	4	0	0	0	177	262	anti-sigma factor	COG5343	Anti-sigma-K factor RskA
GCF_002909255.1_ASM290925v1	Arenibacter_hampyeongensis	CWD91_RS11670	ALT--CWD91_RS11665	H	N	ECF01	4	0	0	0	177	262	anti-sigma factor	COG5343	Anti-sigma-K factor RskA
GCF_003987225.1_ASM398722v1	Idiomarina_homiensis	CWI70_RS05615	CWI70_RS05620	C	C	ECF18	2	0	0	0	183	229	hypothetical protein	COG5343	protein conserved in bacteria
GCF_003987435.1_ASM398743v1	Idiomarina_taiwanensis	CWI83_RS09530	ALT--CWI83_RS09535	A	-	ECF01	2	0	0	0	180	183	hypothetical protein	NA	NA
GCF_002831565.1_ASM283156v1	Spirosoma_pollinicola	CWM47_RS17860	CWM47_RS17855	V	L	ECF01	0	1	0	0	184	272	anti-sigma factor	COG5343	PFAM Anti-sigma-K factor RskA
GCF_004212635.1_ASM421263v1	Bradyrhizobium_genosp._SA-3	CWO91_RS26740	ALT--CWO91_RS26735	C	C	ECF18	2	0	0	0	181	355	hypothetical protein	COG5343	Anti-sigma-K factor rskA
GCF_002952735.2_ASM295273v2	Lelliottia_nimipressuralis	CWR52_RS06520	CWR52_RS06525	C	C	ECF18	5	0	0	0	184	215	hypothetical protein	COG5343	Anti-sigma-K factor rskA
GCF_002847445.1_ASM284744v1	Paracoccus_zhejiangensis	CX676_RS20905	CX676_RS20900	C	C	ECF18	3	0	0	0	181	230	hypothetical protein	COG5343	Anti-sigma-K factor rskA
GCF_003999295.1_ASM399929v1	Brevibacterium_aurantiacum	CXR23_RS19630	CXR23_RS19635	A	E	ECF19	4	0	0	0	209	294	hypothetical protein	COG5343	Anti-sigma-K factor rskA
GCF_002900975.1_ASM290097v1	Tabrizicola_aquatica	CXR42_RS08930	ALT--CXR42_RS08935	A	Q	ECF11	1	4	0	1	207	214	transcriptional regulator	COG3806	ChrR Cupin-like domain
GCF_002850745.1_ASM285074v1	Nonomuraea_indica	CXR44_RS32080	ALT--CXR44_RS32085	A	L	ECF34	1	3	0	0	159	316	DUF1722 domain-containing protein	COG3272	Protein of unknown function (DUF1722)
GCF_007989805.1_ASM798980v1	Cellulomonas_xylanilytica	CXY01_RS12340	CXY01_RS12345	C	C	ECF19	3	0	0	0	220	328	hypothetical protein	COG5343	Anti-sigma-K factor rskA
GCF_002929725.1_ASM292972v1	Cryobacterium_mesophilum	CXY84_RS05710	CXY84_RS05705	A	E	ECF19	0	0	0	0	203	218	anti-sigma factor	COG5343	Anti-sigma-K factor rskA
GCF_000317535.1_ASM31753v1	Cylindrospermum_stagnale_PCC_7417	CYLST_RS02210	CYLST_RS02205	A	I	ECF34	0	2	0	0	195	247	anti-sigma factor	COG5343	Anti-sigma-K factor rskA
GCF_002865605.1_ASM286560v1	Paracoccus_jeotgali	CYR75_RS14685	CYR75_RS14690	C	C	ECF18	3	0	0	0	181	232	hypothetical protein	COG5343	Anti-sigma-K factor rskA
GCF_900155535.1_ASM90015553v1	Corynebacterium_urinapleomorphum	CZ338_RS01550	CZ338_RS01545	L	A	ECF19	0	0	0	0	182	196	anti-sigma factor	COG5343	Anti-sigma-K factor rskA
GCF_900155615.1_Massilimalia_massiliensis	Massilimaliae_massiliensis	CZ360_RS12820	ALT--CZ360_RS12815	V	F	ECF18	0	0	0	0	197	436	cell wall protein	COG3212	Peptidase propeptide and YPEB domain
GCF_900156915.1_PRJEB18954	Sediminibacillus_massiliensis	CZ434_RS02805	ALT--CZ434_RS02810	C	-	ECF116	2	1	0	0	178	410	hypothetical protein	NA	NA
GCF_900156875.1_PRJEB18969	Bacillus_dakarensis	CZ487_RS13570	CZ487_RS13575	A	-	ECF70	1	2	0	1	194	232	hypothetical protein	COG5343	regulation of RNA biosynthetic process
GCF_900156865.1_PRJEB18960	Bacillus_sinesaloumensis	CZ490_RS11785	ALT--CZ490_RS11780	A	-	ECF70	0	2	0	1	193	233	anti-sigma factor	COG5343	Anti-sigma-K factor rskA
GCF_003996965.1_ASM399696v1	Flavobacterium_cupreum	D0817_RS22415	D0817_RS22410	F	Y	ECF01	2	0	0	0	176	262	anti-sigma factor	COG5343	Anti-sigma-K factor RskA
GCF_004117855.1_ASM411785v1	Halomonas_coralii	D0901_RS08745	D0901_RS08750	C	C	ECF18	4	0	0	0	184	236	hypothetical protein	COG5343	Anti-sigma-K factor rskA
GCF_003515105.1_ASM351510v1	Pseudoalteromonas_donghaensis	D0907_RS17865	ALT--D0907_RS17860	C	C	ECF18	3	0	0	0	176	229	hypothetical protein	COG5343	Anti-sigma-K factor rskA
GCF_011009535.1_ASM1100953v1	Leptolyngbyaceae_cyanobacterium_CCMR0082	D0962_RS14350	ALT--D0962_RS14345	A	T	ECF34	0	2	0	0	194	297	hypothetical protein	COG5343	PFAM Anti-sigma-K factor rskA
GCF_003385185.1_ASM338518v1	Amycolatopsis_palatopharyngis	D0C15_RS09310	ALT--D0C15_RS09315	S	C	ECF19	3	5	0	0	231	228	DUF2637 domain-containing protein	NA	Protein of unknown function (DUF2637)
GCF_003428925.1_ASM342892v1	Streptomyces_koyangensis	D0C37_RS28035	D0C37_RS28030	C	C	ECF19	2	3	0	1	194	251	anti-sigma factor	COG5343	An anti-sigma factor for extracytoplasmic function (ECF) sigma factor SigK. ECF sigma factors are held in an inactive form by an anti-sigma factor until released by regulated intramembrane proteolysis (RIP). RIP occurs when an extracytoplasmic signal triggers a concerted proteolytic cascade to transmit information and elicit cellular responses. The membrane-spanning regulatory substrate protein i…
GCF_003385215.1_ASM338521v1	Amycolatopsis_thermalba	D0D15_RS30280	D0D15_RS30275	C	C	ECF19	2	2	0	1	197	240	anti-sigma factor	COG5343	Anti-sigma-K factor rskA
GCF_003385235.1_ASM338523v1	Amycolatopsis_circi	D0D37_RS37870	D0D37_RS37875	C	C	ECF19	2	2	0	1	197	248	hypothetical protein	COG5343	An anti-sigma factor for extracytoplasmic function (ECF) sigma factor SigK. ECF sigma factors are held in an inactive form by an anti-sigma factor until released by regulated intramembrane proteolysis (RIP). RIP occurs when an extracytoplasmic signal triggers a concerted proteolytic cascade to transmit information and elicit cellular responses. The membrane-spanning regulatory substrate protein i…
GCF_003583925.1_ASM358392v1	Hymenobacter_rubripertinctus	D0T11_RS02640	D0T11_RS02645	M	L	ECF01	0	0	0	0	188	296	anti-sigma factor	COG5343	PFAM Anti-sigma-K factor RskA
GCF_003429285.1_ASM342928v1	Salinimonas_sediminis	D0Y50_RS15860	ALT--D0Y50_RS15865	C	C	ECF18	3	0	0	0	176	230	anti-sigma factor	COG5343	protein conserved in bacteria
GCF_003515065.1_ASM351506v1	Nocardioides_immobilis	D0Z08_RS16955	D0Z08_RS16950	A	T	ECF19	0	2	0	1	201	262	anti-sigma factor	COG5343	Anti-sigma-K factor rskA
GCF_004328625.1_ASM432862v1	Streptomyces_seoulensis	D0Z67_RS05490	ALT--D0Z67_RS05485	C	C	ECF19	3	2	0	1	196	271	anti-sigma factor	COG5343	An anti-sigma factor for extracytoplasmic function (ECF) sigma factor SigK. ECF sigma factors are held in an inactive form by an anti-sigma factor until released by regulated intramembrane proteolysis (RIP). RIP occurs when an extracytoplasmic signal triggers a concerted proteolytic cascade to transmit information and elicit cellular responses. The membrane-spanning regulatory substrate protein i…
GCF_003687485.1_ASM368748v1	Euzebyella_marina	D1013_RS10485	D1013_RS10480	M	N	ECF19	4	0	0	0	183	268	anti-sigma factor	COG5343	Anti-sigma-K factor RskA
GCF_003573545.1_ASM357354v1	Mariniphaga_sediminis	D1164_RS00505	ALT--D1164_RS00510	L	R	ECF10	1	2	0	0	195	357	DUF4974 domain-containing protein	COG3712	Domain of unknown function (DUF4974)
GCF_003576345.1_ASM357634v1	Henriciella_barbarensis	D1224_RS08640	ALT--D1224_RS08645	K	V	ECF11	0	3	0	0	172	224	hypothetical protein	COG3806	Anti-sigma factor
GCF_003576475.1_ASM357647v1	Maribellus_luteus	D1614_RS19400	ALT--D1614_RS19395	L	H	ECF10	1	0	0	0	195	352	DUF4974 domain-containing protein	COG3712	Domain of unknown function (DUF4974)
GCF_003576375.1_ASM357637v1	Pontibacter_oryzae	D1627_RS16055	D1627_RS16050	I	L	ECF01	1	0	0	0	170	268	anti-sigma factor	COG5343	PFAM Anti-sigma-K factor RskA
GCF_003710065.1_ASM371006v1	Chryseobacterium_nematophagum	D1631_RS11140	ALT--D1631_RS11145	I	L	ECF01	0	1	0	0	158	265	anti-sigma factor	COG5343	Anti-sigma-K factor rskA
GCF_000317305.3_ASM31730v3	Mycolicibacterium_neoaurum_VKM_Ac-1815D	D174_RS22265	D174_RS22270	C	C	ECF19	3	0	0	0	193	237	anti-sigma factor	COG5343	An anti-sigma factor for extracytoplasmic function (ECF) sigma factor SigK. ECF sigma factors are held in an inactive form by an anti-sigma factor until released by regulated intramembrane proteolysis (RIP). RIP occurs when an extracytoplasmic signal triggers a concerted proteolytic cascade to transmit information and elicit cellular responses. The membrane-spanning regulatory substrate protein i…
GCF_003581425.1_ASM358142v1	Amnibacterium_setariae	D1781_RS03375	ALT--D1781_RS03380	A	A	ECF19	0	0	0	0	197	268	anti-sigma factor	COG5343	Anti-sigma-K factor rskA
GCF_003470205.1_ASM347020v1	Cellulomonas_rhizosphaerae	D1825_RS02890	D1825_RS02885	C	C	ECF19	3	0	0	0	188	288	anti-sigma factor	COG5343	Anti-sigma-K factor rskA
GCF_003515945.1_ASM351594v1	Dermacoccus_abyssi	D1832_RS14130	D1832_RS14125	C	C	ECF19	4	2	0	1	192	228	anti-sigma factor	COG5343	Anti-sigma K factor RskA
GCF_003576535.1_ASM357653v1	Nakamurella_silvestris	D1871_RS15410	D1871_RS15415	C	C	ECF19	2	3	0	0	201	261	anti-sigma factor	COG5343	Anti-sigma-K factor rskA
GCF_003847445.2_ASM384744v2	Kroppenstedtia_sanguinis	D1G38_RS04390	D1G38_RS04395	C	C	ECF19	4	0	0	0	214	249	anti-sigma factor	COG5343	Anti-sigma-K factor rskA
GCF_008807855.1_ASM880785v1	Cupriavidus_oxalaticus	D2917_RS26075	D2917_RS26080	C	C	ECF18	2	1	0	0	199	248	hypothetical protein	COG5343	Anti-sigma-K factor rskA
GCF_003604215.1_ASM360421v1	Roseomonas_vastitatis	D2K64_RS03290	ALT--D2K64_RS03295	C	C	ECF18	2	0	0	0	180	225	RNA polymerase subunit sigma-70	COG5343	Anti-sigma-K factor rskA
GCF_003570715.1_ASM357071v1	Gemmobacter_lutimaris	D2N39_RS00115	D2N39_RS00120	C	C	ECF18	3	0	0	0	180	209	hypothetical protein	COG5343	Anti-sigma K factor RskA
GCF_004022225.1_ASM402222v1	Sinirhodobacter_populi	D2T32_RS16365	ALT--D2T32_RS16370	A	D	ECF11	1	4	0	1	221	210	transcriptional regulator	COG3806	anti-sigma factor
GCF_003584125.1_ASM358412v1	Erythrobacter_zhengii	D2V07_RS06425	ALT--D2V07_RS06420	C	C	ECF18	2	0	0	0	198	246	hypothetical protein	COG5343	Anti-sigma-K factor rskA
GCF_003581615.1_ASM358161v1	Muricauda_lutimaris	D2V08_RS10275	D2V08_RS10270	L	N	ECF01	4	0	0	0	175	265	anti-sigma factor	COG5343	Anti-sigma-K factor RskA
GCF_003584105.1_ASM358410v1	Muricauda_taeanensis	D2V93_RS01445	D2V93_RS01450	L	N	ECF19	4	0	0	0	175	264	anti-sigma factor	COG5343	Anti-sigma-K factor RskA
GCF_003583935.1_ASM358393v1	Aureimonas_flava	D3218_RS18975	ALT--D3218_RS18980	C	C	ECF18	3	0	0	0	189	250	hypothetical protein	COG5343	Anti-sigma-K factor rskA
GCF_003601975.1_ASM360197v1	Mesorhizobium_waimense	D3227_RS28685	D3227_RS28680	C	C	ECF18	3	0	0	0	179	239	anti-sigma factor	COG5343	Anti-sigma K factor RskA
GCF_003601985.1_ASM360198v1	Mesorhizobium_jarvisii	D3242_RS21325	D3242_RS21330	C	C	ECF18	3	0	0	0	179	240	anti-sigma factor	COG5343	Anti-sigma K factor RskA
GCF_004137085.1_ASM413708v1	Lichenibacterium_ramalinae	D3272_RS11235	ALT--D3272_RS11230	C	C	ECF18	3	0	0	0	182	243	hypothetical protein	COG5343	Anti-sigma-K factor rskA
GCF_004137685.1_ASM413768v1	Lichenibacterium_minor	D3273_RS11630	ALT--D3273_RS11635	C	C	ECF18	3	0	0	0	182	240	hypothetical protein	COG5343	Anti-sigma-K factor rskA
GCF_003687415.1_ASM368741v1	Glutamicibacter_nicotianae	D3647_RS05165	D3647_RS05160	A	L	ECF19	0	0	0	0	193	274	anti-sigma factor	COG5343	Anti-sigma-K factor rskA
GCF_009734345.1_ASM973434v1	Idiomarina_andamanensis	D3795_RS08990	D3795_RS08995	C	C	ECF18	3	0	0	0	179	223	hypothetical protein	COG5343	protein conserved in bacteria
GCF_003569765.1_ASM356976v1	Aquabacterium_tepidiphilum	D3A59_RS20035	ALT--D3A59_RS20030	C	C	ECF18	3	0	0	0	211	230	hypothetical protein	COG5343	Anti-sigma-K factor rskA
GCF_003675955.1_ASM367595v1	Streptomyces_rapamycinicus_NRRL_5491	D3C57_RS31670	D3C57_RS31665	C	C	ECF19	2	4	0	1	194	258	Anti-sigma K factor RskA	COG5343	An anti-sigma factor for extracytoplasmic function (ECF) sigma factor SigK. ECF sigma factors are held in an inactive form by an anti-sigma factor until released by regulated intramembrane proteolysis (RIP). RIP occurs when an extracytoplasmic signal triggers a concerted proteolytic cascade to transmit information and elicit cellular responses. The membrane-spanning regulatory substrate protein i…
GCF_003570885.1_ASM357088v1	Simplicispira_hankyongi	D3F03_RS08390	ALT--D3F03_RS08385	C	C	ECF18	2	0	0	0	191	266	RNA polymerase subunit sigma-70	COG5343	protein conserved in bacteria
GCF_003581445.1_ASM358144v1	Acidovorax_cavernicola	D3H34_RS30975	ALT--D3H34_RS30980	C	C	ECF18	2	0	0	0	191	256	RNA polymerase subunit sigma-70	COG5343	protein conserved in bacteria
GCF_003581605.1_ASM358160v1	Jishengella_endophytica	D3H59_RS24160	D3H59_RS24155	C	C	ECF19	2	2	0	1	206	240	anti-sigma factor	COG5343	Anti-sigma-K factor rskA
GCF_003555545.1_ASM355554v1	Paraflavitalea_soli	D3H65_RS25675	ALT--D3H65_RS25680	V	F	ECF34	0	1	0	0	181	267	anti-sigma factor	COG5343	PFAM Anti-sigma-K factor RskA
GCF_003614915.1_ASM361491v1	Microbacterium_phyllosphaerae	D3H67_RS09460	D3H67_RS09455	A	A	ECF19	0	1	0	0	195	265	anti-sigma factor	COG5343	Anti-sigma-K factor rskA
GCF_003594815.1_ASM359481v1	Paracoccus_aestuarii	D3P06_RS12175	ALT--D3P06_RS12180	C	C	ECF18	4	1	0	0	190	235	hypothetical protein	COG5343	Anti-sigma-K factor rskA
GCF_003574965.1_ASM357496v1	Hymenobacter_oligotrophus	D3Y59_RS05775	D3Y59_RS05770	L	L	ECF01	1	0	0	0	157	299	anti-sigma factor	COG5343	PFAM Anti-sigma-K factor RskA
GCF_000341245.1_SOAPdenovo_v1.06	Nocardiopsis_halophila_DSM_44494	D450_RS0112585	D450_RS0112590	C	C	ECF19	3	3	0	1	200	244	anti-sigma factor	COG5343	Anti-sigma-K factor rskA
GCF_000341265.1_SOAPdenovo_1.06	Nocardiopsis_prasina_DSM_43845	D452_RS0118400	D452_RS0118405	C	C	ECF19	3	3	0	1	197	242	anti-sigma factor	COG5343	Anti-sigma-K factor rskA
GCF_000341065.1_SOAPdenovo_v1.06	Nocardiopsis_halotolerans_DSM_44410	D455_RS0107490	ALT--D455_RS0107495	C	C	ECF19	4	0	0	0	211	0	hypothetical protein	NA	NA
GCF_000340965.1_SOAPdenovo_v1.06	Nocardiopsis_kunsanensis_DSM_44524	D456_RS0114810	ALT--D456_RS0114815	A	A	ECF33	1	1	0	0	182	265	hypothetical protein	NA	NA
GCF_000340985.1_genetic_mechanisms_of_environmental_adaptability	Nocardiopsis_valliformis_DSM_45023	D457_RS0127955	D457_RS0127960	C	C	ECF19	3	3	0	1	197	241	anti-sigma factor	COG5343	Anti-sigma-K factor rskA
GCF_000341085.1_SOAPdenovo_v1.06	Nocardiopsis_ganjiahuensis_DSM_45031	D458_RS0131725	D458_RS0131730	C	C	ECF19	3	3	0	1	197	241	hypothetical protein	COG5343	Anti-sigma-K factor rskA
GCF_000341105.1_SOAPdenovo_v1.06	Nocardiopsis_potens_DSM_45234	D459_RS0114885	D459_RS0114880	C	C	ECF19	2	2	0	1	198	244	hypothetical protein	COG5343	Anti-sigma-K factor rskA
GCF_000341125.1_SOAPdenovo_v1.06	Nocardiopsis_lucentensis_DSM_44048	D471_RS0129670	ALT--D471_RS0129675	C	C	ECF19	3	0	0	0	200	0	anti-sigma factor	NA	NA
GCF_000341025.1_SOAPdenovo_v1.06	Nocardiopsis_salina_YIM_90010	D474_RS0125605	D474_RS0125610	C	C	ECF19	3	3	0	1	200	246	anti-sigma K factor RskA	COG5343	Anti-sigma-K factor rskA
GCF_003646465.1_ASM364646v1	Chachezhania_antarctica	D4754_RS01815	D4754_RS01810	C	C	ECF18	3	0	0	0	180	234	hypothetical protein	COG5343	Protein conserved in bacteria
GCF_000341185.1_SOAPdenovo_v1.06	Nocardiopsis_chromatogenes_YIM_90109	D476_RS0107845	D476_RS0107850	C	C	ECF19	3	3	0	1	200	244	anti-sigma factor	COG5343	Anti-sigma-K factor rskA
GCF_004923255.1_ASM492325v1	Subtercola_vilae	D4765_RS08100	D4765_RS08095	A	E	ECF19	0	0	0	0	197	286	anti-sigma factor	COG5343	Anti-sigma-K factor rskA
GCF_003597125.1_ASM359712v1	Alcanivorax_profundi	D4A39_RS14160	ALT--D4A39_RS14165	C	C	ECF18	5	0	0	0	181	234	hypothetical protein	COG5343	protein conserved in bacteria
GCF_003702705.1_ASM370270v1	Ornithinimicrobium_cerasi	D4B81_RS01000	D4B81_RS01005	A	V	ECF19	0	2	0	1	199	249	anti-sigma factor	COG5343	Anti-sigma K factor RskA
GCF_003589925.1_ASM358992v1	Chryseolinea_soli	D4L85_RS11630	ALT--D4L85_RS11635	I	T	ECF70	0	0	0	0	177	269	anti-sigma factor	COG5343	PFAM Anti-sigma-K factor RskA
GCF_003605195.1_ASM360519v1	Erythrobacter_odishensis	D4Q51_RS04510	D4Q51_RS04515	-	K	ECF18	2	0	1	0	186	261	hypothetical protein	COG5343	Anti-sigma-K factor rskA
GCF_003594935.1_ASM359493v1	Enterobacter_huaxiensis	D5067_RS04885	ALT--D5067_RS04890	C	C	ECF18	4	0	0	0	184	215	hypothetical protein	COG5343	Anti-sigma-K factor rskA
GCF_003574395.1_ASM357439v1	Rhodobacter_thermarum	D5084_RS06815	ALT--D5084_RS06810	A	Q	ECF11	1	4	0	1	216	214	transcriptional regulator	COG3806	ChrR Cupin-like domain
GCF_000333895.2_ASM33389v2	Grimontia_indica	D515_RS18635	ALT--D515_RS18630	C	C	ECF18	3	2	0	0	178	256	hypothetical protein	COG5343	regulation of RNA biosynthetic process
[truncated: 9,190 more rows]

## Sheet: other
Accession	Organism	SigK locus	RskA locus	Pos 133	Pos183	ECF	C SigK	C RskA RskA	CXXC SigK	CXXC RskA	Length SigK	Length RskA	Annotation RskA	COG	EggNOG
[truncated: 1,264 more rows]

[truncated: 4 more sheets: ECF18, ECF19, summary presented in Fig 6, Nocardia extracted]
